# Supplementary material for: Revisiting Genetic Relationships of the Endangered Austrian Turopolje With Balkan and Commercial Pig Breeds Using Genome‐Wide SNP Data
Source: Anim Genet. 2026 May 5;57:e70104. doi: 10.1002/age.70104 (PMC13142207; doi:10.1002/age.70104)
Supplement: Supplementary file 6 — Table S1: Description of the 12 analysed pig breeds. For every breed is specified the origin nation, the number of individuals, and markers in row dataset. Numerical indexes refer to the study/context from which data were collected. Table S2:: Description of all the datasets used in the study. The name, the acronym, the filtering criteria and the intended use are specified for every dataset. Table S3:: Membership coefficients (qi) distribution. The red line signs the threshold under which an individual is defined as admixed (0.8). Table S4:: Pairwise FST and Nei's distances for each analysed breed. The intensity of the colour is proportional to the genetic distance. Table S5:: Genetic migrations obtained with Treemix. Genetic migrations obtained with Treemix. Every migration has an edge weight, whose values range from 100 to 0. This range was arbitrarily divided into 5 windows, represented by a different colour. Table S6:: Treemix f4‐statistics for all the 12 breeds in the dataset. For every pairwised statistic (A–D) is specified: the calculated f4 statistic, which measures allele frequency covariance between (A, B) and (C, D); the standard error of the f4 statistic; the Z‐score (f4 statistic/SE), which is used to assess statistical significance. Table S7:: Observed and expected number of homozygotes, number of (nonmissing, non‐monomorphic) autosomal genotype observations (N(NM)), and individual inbreeding coefficient (Fis) have been calculated for every individual in the dataset. Moreover, at the end of every breed, is specified the average inbreeding coefficient ± standard deviation. [file AGE-57-0-s006.xlsx]

## Sheet: Table S1
Supplementary Table S1 Description of the twelve analysed pig breeds. For every breed is specified the origin nation, the number of individuals, and markers in row dataset. Numerical indexes refer to the study/context from which data were collected.
Breeds	Origin nation	Individuals	Markers
Austrian Turopolje1 – AT (Austria)	Austria	187	70454
Banija Spotted2 – BJ (Croatia)	Croatia	24	68515
Black Slavonian3 – BS (Croatia)	Croatia	16	46211
Croatian Turopolje3 – CT (Croatia)	Croatia	16	46211
Duroc4 – DC (Austria)	Austria	74	60303
Hungarian Mangalitsa3 – HM (Hungary)	Hungary	18	46211
Krškopolje2 – KP (Slovenia)	Slovenia	48	68515
Landrace4 – LN (Austria)	Austria	76	60303
Large White4 – LW (Austria)	Austria	82	60303
Moravka2 – MO (Serbia)	Serbia	50	68515
Pietrain4 – PT (Austria)	Austria	70	60303
Swallow bellied Mangalitsa2 – SBM (Serbia)	Serbia	50	68515
1 ÖPUL program – ÖNGENE
2 Zorc et al (2022)
3 Lukic et al (2020)
4 National breeding programs – Pig Austria

## Sheet: Table S2
Supplementary Table S2 Description of all the datasets used in the study. The name, the acronym, the filtering criteria and the intended use are specified for every dataset.
Name	Acronym	Filtering criteria	Intended use
Initial dataset	I_D	SNPs missingness 0.1 Individual missingness 0.1 Minor allele frequency 0.02	This dataset was created to carry out the MDS analysis, the Treemix analysis and to estimate individual inbreeding coefficients (FIS)
MDS no commercial dataset	MDS_NC_D	Dataset obtained devoiding I_D of the 4 commercial breeds (Pietrain-Duroc-Large White-Landrace)	This dataset was created to test the robustness of MDS analysis results performed on the I_D.
MDS reduced dataset	MDS_R_D	Dataset obtained devoiding NC_D of the 3 Balkan breeds nearer to AT in the MDS analysis	This dataset was created to further test the AT-BJ relation resulted after the analysis of the NC_D.
Admixture unbalanced unsupervised dataset	UB_US_D	Dataset obtained pruning for LD the I_D, using indep-pairwise 50 5 0.5 function in plink	This dataset was created to perform the admixture analysis.
Admixture balanced unsupervised dataset	B_US_D	Dataset obtained randomly selecting, from UB_US_D, 20 individuals for each population	This dataset was created to study genetic relations, limiting biases due to population size's differences.
Admixture unbalanced supervised dataset	UB_S_D	Dataset obtained assigning an a priori information about the group membership to every individual of US_UB_D, except the ones belonging to the population of interest	Test the AT population structure, when a priori group membership information were given.
Admixture balanced supervised dataset	B_S_D	Dataset obtained assigning an a priori information about the group membership to every individual of B_US_D, except the ones belonging to the population of interest	This dataset was created to test the AT population structure, when a priori group membership information were given, limiting biases due to population size's differences.
Reduced Admixture balanced supervised dataset	R_B_S_D	Dataset obtained devoiding the B_S_D of BJ and MO breeds, appeared to be strongly admixed in the previous Admixture analyses	This dataset was created to test the AT population structure, when a priori group membership information were given, limiting biases due to possible dragging effect by the highly admixed breeds
Mutual nearest neigbor dataset	MNN_D	Dataset obtained excluding, from the ID, the markers with extreme deviation from Hardy-Weinberg Equilibrium (P-value < 0.001)	This dataset was created to carry out the Mutual nearest neighbor analyses
Genetic distances and Inbreeding dataset	GD_I_D	SNPs missingness 0.1 Individual missingness 0.1	This dataset was created to assess genetic distances (Fst; Nei's) and to compute runs of homozygosity

## Sheet: Table S3
Supplementary Table S3. Membership coefficients (qi) distribution. The red line signs the threshold under which an individual is defined as admixed (0.8)
Ord	Breed	ID	qi
1	Turopolje	40000002VEGH004259	0.680694
2	Turopolje	4000000200000TU025	0.691675		0.119565
3	Turopolje	400000010VEGH_4565	0.706307
4	Turopolje	4000000300000TU024	0.712895
5	Turopolje	400000020VEGH_4068	0.718953
6	Turopolje	4000000200000TU030	0.726067
7	Turopolje	40000002VEGH004422	0.726903
8	Turopolje	40000002VEGH004342	0.729091
9	Turopolje	400000020000TU0301	0.736788
10	Turopolje	400000020VEGH_3819	0.743323
11	Turopolje	400000020VEGH_3825	0.747781
12	Turopolje	400000010VEGH_3628	0.754498
13	Turopolje	400000020VEGH_3824	0.755143
14	Turopolje	40000002VEGH004266	0.764586
15	Turopolje	400000020VEGH_3786	0.77197
16	Turopolje	400000020VEGH_3725	0.779065
17	Turopolje	400000010VEGH_2114	0.781842
18	Turopolje	4000000100000TU023	0.784618
19	Turopolje	400000020VEGH_4096	0.786614
20	Turopolje	400000020VEGH_4379	0.791008
21	Turopolje	400000020VEGH_3631	0.795749
22	Turopolje	400000020VEGH_2683	0.798083
23	Turopolje	400000020VEGH_3724	0.810674
24	Turopolje	400000020VEGH_3816	0.811048
25	Turopolje	40000002VEGH004623	0.812577
26	Turopolje	400000020VEGH_3637	0.815037
27	Turopolje	400000020VEGH_3820	0.8156
28	Turopolje	40000002VEGH004428	0.817631
29	Turopolje	400000020VEGH_4093	0.820368
30	Turopolje	400000020VEGH_3636	0.821458
31	Turopolje	40000002VEGH003961	0.823097
32	Turopolje	400000020VEGH_2681	0.830588
33	Turopolje	400000010VEGH_2700	0.830828
34	Turopolje	400000020VEGH_3818	0.831064
35	Turopolje	400000010VEGH_3051	0.833126
36	Turopolje	400000020VEGH_3626	0.838896
37	Turopolje	40000002VEGH003931	0.83976
38	Turopolje	400000010VEGH_3532	0.84167
39	Turopolje	400000010VEGH_2354	0.842983
40	Turopolje	400000020VEGH_3640	0.846229
41	Turopolje	40000002VEGH004553	0.846254
42	Turopolje	400000020VEGH_2396	0.85236
43	Turopolje	400000020VEGH_4273	0.85354
44	Turopolje	400000010VEGH_3635	0.854887
45	Turopolje	400000020VEGH_3822	0.854937
46	Turopolje	40000002VEGH004610	0.855317
47	Turopolje	400000020VEGH_3952	0.855367
48	Turopolje	400000020VEGH_3639	0.858431
49	Turopolje	400000010VEGH_3773	0.860104
50	Turopolje	400000020VEGH_2355	0.861872
51	Turopolje	400000020VEGH_4092	0.86318
52	Turopolje	400000020VEGH_4372	0.864494
53	Turopolje	400000020VEGH_3531	0.864671
54	Turopolje	400000010VEGH_4592	0.867545
55	Turopolje	400000020VEGH_3623	0.867968
56	Turopolje	400000010VEGH_3629	0.868547
57	Turopolje	400000020VEGH_0244	0.869214
58	Turopolje	400000010VEGH_4412	0.869556
59	Turopolje	400000010VEGH_4069	0.871681
60	Turopolje	400000010VEGH_3984	0.875269
61	Turopolje	400000020VEGH_4438	0.875974
62	Turopolje	400000020VEGH_3823	0.876455
63	Turopolje	40000002VEGH004116	0.876679
64	Turopolje	400000020VEGH_3667	0.87785
65	Turopolje	400000020VEGH_2675	0.878024
66	Turopolje	400000020VEGH_4383	0.878097
67	Turopolje	400000010VEGH_4595	0.879115
68	Turopolje	400000010VEGH_3772	0.879938
69	Turopolje	400000020VEGH_3672	0.881163
70	Turopolje	400000020VEGH_3303	0.882796
71	Turopolje	40000002VEGH003940	0.883021
72	Turopolje	400000020VEGH_3981	0.883613
73	Turopolje	400000020VEGH_3662	0.884375
74	Turopolje	40000002VEGH004698	0.885389
75	Turopolje	400000020VEGH_3785	0.889132
76	Turopolje	400000020VEGH_3928	0.891332
77	Turopolje	400000020VEGH_4562	0.892308
78	Turopolje	400000020VEGH_3989	0.894146
79	Turopolje	400000020VEGH_4332	0.895388
80	Turopolje	40000002VEGH004345	0.896856
81	Turopolje	400000020VEGH_4380	0.899079
82	Turopolje	40000002VEGH004697	0.900345
83	Turopolje	400000020VEGH_4632	0.90314
84	Turopolje	400000020VEGH_4097	0.90316
85	Turopolje	400000020VEGH_3973	0.903291
86	Turopolje	400000020VEGH_4576	0.903548
87	Turopolje	40000002VEGH004585	0.903681
88	Turopolje	400000020VEGH_3632	0.90454
89	Turopolje	40000002VEGH004679	0.904985
90	Turopolje	40000002VEGH004699	0.905896
91	Turopolje	400000020VEGH_3974	0.905906
92	Turopolje	400000010VEGH_3530	0.91133
93	Turopolje	400000020VEGH_4331	0.911618
94	Turopolje	400000020VEGH_4094	0.911845
95	Turopolje	400000020VGEH_4440	0.912729
96	Turopolje	400000020VEGH_3911	0.914353
97	Turopolje	400000020VEGH_3983	0.914691
98	Turopolje	400000020VEGH_4633	0.91498
99	Turopolje	400000020VEGH_3925	0.916996
100	Turopolje	400000020VEGH_4360	0.917033
101	Turopolje	400000020VEGH_4272	0.917075
102	Turopolje	40000002VEGH003652	0.917374
103	Turopolje	40000002VEGH004058	0.918139
104	Turopolje	400000020VEGH_3917	0.919045
105	Turopolje	400000010VEGH_3302	0.91996
106	Turopolje	400000010VEGH_4024	0.920079
107	Turopolje	400000020VEGH_4043	0.922178
108	Turopolje	400000010VEGH_3918	0.922601
109	Turopolje	400000020VEGH_1573	0.923368
110	Turopolje	40000002VEGH003956	0.923427
111	Turopolje	400000010VEGH_3956	0.923427
112	Turopolje	400000020VEGH_3619	0.925377
113	Turopolje	400000020VEGH_3676	0.926019
114	Turopolje	40000002VEGH004683	0.926146
115	Turopolje	40000002VEGH004682	0.926497
116	Turopolje	400000020VEGH_4095	0.92742
117	Turopolje	400000020VEGH_4271	0.927713
118	Turopolje	40000002VEGH003918	0.927911
119	Turopolje	400000020VEGH_4274	0.929372
120	Turopolje	400000020VEGH_3673	0.931989
121	Turopolje	400000020VEGH_3951	0.932007
122	Turopolje	400000020VEGH_4563	0.93209
123	Turopolje	400000020VGEH_4042	0.932214
124	Turopolje	400000020VEGH_3634	0.932269
125	Turopolje	400000010VEGH_3677	0.932469
126	Turopolje	400000010VEGH_4250	0.933111
127	Turopolje	400000010VEGH_3226	0.93326
128	Turopolje	40000002VEGH004571	0.934595
129	Turopolje	400000020VEGH_3921	0.934713
130	Turopolje	400000020VEGH_4384	0.934908
131	Turopolje	400000020VEGH_3821	0.935864
132	Turopolje	400000020VEGH_3669	0.939006
133	Turopolje	400000010VEGH_3679	0.94085
134	Turopolje	400000020VEGH_4374	0.94102
135	Turopolje	400000020VEGH_4269	0.941199
136	Turopolje	40000002VEGH003702	0.94125
137	Turopolje	400000010VEGH_4373	0.94187
138	Turopolje	40000002VEGH004630	0.943134
139	Turopolje	400000020VEGH_4256	0.944055
140	Turopolje	40000002VEGH004624	0.945607
141	Turopolje	400000020VEGH_4431	0.946175
142	Turopolje	40000002VEGH004629	0.946749
143	Turopolje	40000002VEGH003484	0.947135
144	Turopolje	400000020VEGH_4255	0.947854
145	Turopolje	400000020VEGH_4018	0.94811
146	Turopolje	400000020VEGH_4194	0.954383
147	Turopolje	400000020VEGH_4382	0.954674
148	Turopolje	40000002VEGH004551	0.955096
149	Turopolje	400000020VEGH_4086	0.961174
150	Turopolje	400000020VEGH_3678	0.962795
151	Turopolje	400000020VEGH_3622	0.965258
152	Turopolje	400000020VEGH_4444	0.967071
153	Turopolje	400000020VEGH_3276	0.9679
154	Turopolje	400000020VEGH_4436	0.970675
155	Turopolje	400000020VEGH_4085	0.971769
156	Turopolje	400000020VEGH_3924	0.97238
157	Turopolje	40000002VEGH004426	0.974596
158	Turopolje	400000020VEGH_3670	0.977147
159	Turopolje	400000020VEGH_4009	0.984473
160	Turopolje	400000020VEGH_3750	0.985786
161	Turopolje	400000020VEGH_4577	0.985938
162	Turopolje	400000020VEGH_4593	0.988625
163	Turopolje	400000020VEGH_4408	0.997229
164	Turopolje	400000020VEGH_4407	0.998372
165	Turopolje	400000010VEGH_3102	0.99998
166	Turopolje	400000010VEGH_3535	0.99998
167	Turopolje	400000010VEGH_3625	0.99998
168	Turopolje	400000010VEGH_3793	0.99998
169	Turopolje	400000010VEGH_3929	0.99998
170	Turopolje	400000010VEGH_4070	0.99998
171	Turopolje	400000020VEGH_3525	0.99998
172	Turopolje	400000020VEGH_3671	0.99998
173	Turopolje	400000020VEGH_3675	0.99998
174	Turopolje	400000020VEGH_4044	0.99998
175	Turopolje	400000020VEGH_4066	0.99998
176	Turopolje	400000020VEGH_4067	0.99998
177	Turopolje	400000020VEGH_4172	0.99998
178	Turopolje	400000020VEGH_4173	0.99998
179	Turopolje	400000020VEGH_4174	0.99998
180	Turopolje	400000020VEGH_4211	0.99998
181	Turopolje	400000020VEGH_4437	0.99998
182	Turopolje	400000020VEGH_4506	0.99998
183	Turopolje	400000020VEGH_4561	0.99998
184	Turopolje	400000020VEGH_4594	0.99998

## Sheet: Table S4
Supplementary Table S4. Pairwise FST and Nei’s distances for each analysed breed. The intensity of the colour is proportional to the genetic distance.
FST	Banija Spotted	Large White	Landrace	Pietrain	Duroc	Black Slavonian	Croatian Turopolje	Hungarian Mangalitsa	Krskopolje	Swallow bellied Mangalitsa	Moravka
Banija Spotted
Large White	0.14669
Landrace	0.0880911	0.154142
Pietrain	0.144581	0.171925	0.151513
Duroc	0.190089	0.253057	0.223123	0.264863
Black Slavonian	0.117251	0.191082	0.158825	0.201772	0.230482
Croatian Turopolje	0.216879	0.287541	0.248012	0.294797	0.327615	0.275739
Hungarian Mangalitsa	0.209361	0.282268	0.245572	0.286083	0.317321	0.243557	0.34868
Krskopolje	0.0955309	0.154898	0.112188	0.152982	0.189965	0.139941	0.239653	0.225453
Swallow bellied Mangalitsa	0.174152	0.259966	0.217928	0.263102	0.293415	0.19739	0.282156	0.175839	0.200067
Moravka	0.0844254	0.153671	0.111772	0.161513	0.205862	0.122331	0.219497	0.194792	0.103968	0.157381
Austrian Turopolje	0.14315	0.244085	0.197743	0.247425	0.260239	0.194617	0.246003	0.241804	0.184363	0.204263	0.166443
NEI'S	Banija Spotted	Large White	Landrace	Pietrain	Duroc	Black Slavonian	Croatian Turopolje	Hungarian Mangalitsa	Krskopolje	Swallow bellied Mangalitsa	Moravka
Banija Spotted
Large White	0.104475
Landrace	0.0644723	0.105909
Pietrain	0.10101	0.115388	0.102489
Duroc	0.129675	0.183317	0.158872	0.191951
Black Slavonian	0.0869772	0.137056	0.11584	0.142918	0.157677
Croatian Turopolje	0.130132	0.200418	0.168985	0.200654	0.221209	0.146205
Hungarian Mangalitsa	0.124006	0.193836	0.165088	0.190786	0.2093	0.131104	0.161516
Krskopolje	0.0705352	0.106431	0.0767012	0.103281	0.126585	0.0998668	0.15424	0.140734
Swallow bellied Mangalitsa	0.0948062	0.166389	0.134107	0.163811	0.182847	0.103328	0.136093	0.074101	0.114529
Moravka	0.0610086	0.103439	0.0748236	0.108053	0.137879	0.084995	0.134337	0.113732	0.069485	0.0834505
Austrian Turopolje	0.0789648	0.152236	0.116567	0.152376	0.158471	0.111746	0.133136	0.128106	0.10448	0.102404	0.0909866
	;

## Sheet: Table S5
Supplementary Table S5: Genetic migrations obtained with Treemix. Every migration has an edge weight, whose values range from 100 to 0. This range was arbitrarily divided into 5 windows, represented by a different colour.
		100-80			80-60			60-40			40-20			20-0
from	KP	SBM	AT	LN	SBM-HM	SBM-HM-CT	PT	BJ	DC	SBM-HM	BS	BS	DC	AT	LN	BS	DC	HM	BJ	KP	PT	LN	DC	LW	BJ
to	LW-PT-LN	MO	BJ	BJ	BS	BJ	KP	DC	KP	KP	LW	BJ	BJ-AT	LN	BJ-AT	LW-PT	BS-LW	PT	PT	AT	BS	SBM	SBM-HM	BS	LW
M0
M1
M2
M3
M4
M5
M6
M7
M8
M9
M10
M11
M12
M13
M14
M15

## Sheet: Table S6
Supplementary Table S6: Treemix f4-statistics for all the 12 breeds in the dataset. For every pairwised statistic (A,B;C,D) is specified: the calculated f4 statistic, which measures allele frequency covariance between (A - B) and (C - D); the standard error of the f4 statistic; the Z-score (f4 statistic / standard error), which is used to assess statistical significance.
A	B	C	D	f4 statistics	standard error	Z-score
Pietrain	Hungarianmangalitsa	Landrace	Swallowbelliedmangalitsa	0.050967	0.000626833	81.3088
Landrace	Swallowbelliedmangalitsa	Largewhite	Hungarianmangalitsa	0.0507272	0.000629088	80.636
Pietrain	Hungarianmangalitsa	Largewhite	Swallowbelliedmangalitsa	0.0556935	0.000693931	80.258
Banijaspotted	Swallowbelliedmangalitsa	Landrace	Hungarianmangalitsa	0.0406093	0.000506078	80.2433
Pietrain	Swallowbelliedmangalitsa	Largewhite	Hungarianmangalitsa	0.0555548	0.000697692	79.6265
Banijaspotted	Hungarianmangalitsa	Landrace	Swallowbelliedmangalitsa	0.0410907	0.000518761	79.2092
Landrace	Hungarianmangalitsa	Largewhite	Swallowbelliedmangalitsa	0.0496748	0.000637025	77.9794
Pietrain	Swallowbelliedmangalitsa	Landrace	Hungarianmangalitsa	0.0497759	0.00063941	77.8465
Landrace	Hungarianmangalitsa	Krskopolje	Swallowbelliedmangalitsa	0.0422046	0.000553695	76.2236
Largewhite	Hungarianmangalitsa	Krskopolje	Swallowbelliedmangalitsa	0.042966	0.000582591	73.7499
Pietrain	Hungarianmangalitsa	Banijaspotted	Swallowbelliedmangalitsa	0.0385392	0.000528248	72.9566
Pietrain	Hungarianmangalitsa	Krskopolje	Swallowbelliedmangalitsa	0.0431386	0.000591321	72.9529
Banijaspotted	Swallowbelliedmangalitsa	Largewhite	Hungarianmangalitsa	0.0382621	0.000530238	72.1603
Landrace	Hungarianmangalitsa	Moravka	Swallowbelliedmangalitsa	0.0341055	0.000484075	70.4549
Largewhite	Hungarianmangalitsa	Moravka	Swallowbelliedmangalitsa	0.035182	0.000513182	68.5565
Duroc	Hungarianmangalitsa	Krskopolje	Swallowbelliedmangalitsa	0.0418974	0.000613127	68.3339
Banijaspotted	Hungarianmangalitsa	Largewhite	Swallowbelliedmangalitsa	0.0376911	0.000552171	68.2599
Pietrain	Swallowbelliedmangalitsa	Banijaspotted	Hungarianmangalitsa	0.0378294	0.00055655	67.9713
Banijaspotted	Hungarianmangalitsa	Krskopolje	Swallowbelliedmangalitsa	0.0317003	0.000480461	65.9789
Pietrain	Hungarianmangalitsa	Moravka	Swallowbelliedmangalitsa	0.0330546	0.000503857	65.603
Banijaspotted	Swallowbelliedmangalitsa	Duroc	Hungarianmangalitsa	0.0356886	0.000545048	65.4779
Duroc	Hungarianmangalitsa	Landrace	Swallowbelliedmangalitsa	0.0401432	0.000647972	61.9521
Banijaspotted	Hungarianmangalitsa	Moravka	Swallowbelliedmangalitsa	0.0259827	0.000420261	61.8253
Duroc	Hungarianmangalitsa	Largewhite	Swallowbelliedmangalitsa	0.0415933	0.000686644	60.5747
Banijaspotted	Hungarianmangalitsa	Duroc	Swallowbelliedmangalitsa	0.0348318	0.000577935	60.2694
Duroc	Swallowbelliedmangalitsa	Largewhite	Hungarianmangalitsa	0.0413076	0.000694535	59.4751
Duroc	Swallowbelliedmangalitsa	Landrace	Hungarianmangalitsa	0.0388051	0.000667811	58.1079
Duroc	Hungarianmangalitsa	Moravka	Swallowbelliedmangalitsa	0.0298487	0.000522319	57.1465
Pietrain	Swallowbelliedmangalitsa	Duroc	Hungarianmangalitsa	0.0382388	0.000691215	55.321
Pietrain	Hungarianmangalitsa	Duroc	Swallowbelliedmangalitsa	0.0380917	0.000693617	54.9175
Banijaspotted	Swallowbelliedmangalitsa	Austrianturopolje	Hungarianmangalitsa	0.0254017	0.000469186	54.14
Blackslavonian	Swallowbelliedmangalitsa	Largewhite	Hungarianmangalitsa	0.0298373	0.000554491	53.8104
Blackslavonian	Hungarianmangalitsa	Landrace	Swallowbelliedmangalitsa	0.0274889	0.000517323	53.1369
Blackslavonian	Hungarianmangalitsa	Largewhite	Swallowbelliedmangalitsa	0.029686	0.000564025	52.6323
Pietrain	Croatianturopolje	Largewhite	Swallowbelliedmangalitsa	0.0365993	0.00070713	51.7576
Banijaspotted	Swallowbelliedmangalitsa	Blackslavonian	Hungarianmangalitsa	0.0233885	0.000452524	51.6844
Blackslavonian	Swallowbelliedmangalitsa	Landrace	Hungarianmangalitsa	0.0265879	0.000516884	51.4388
Pietrain	Austrianturopolje	Largewhite	Swallowbelliedmangalitsa	0.0312294	0.00060785	51.3769
Austrianturopolje	Hungarianmangalitsa	Landrace	Swallowbelliedmangalitsa	0.0265516	0.000521276	50.9358
Banijaspotted	Hungarianmangalitsa	Austrianturopolje	Swallowbelliedmangalitsa	0.024328	0.000484605	50.2016
Blackslavonian	Swallowbelliedmangalitsa	Duroc	Hungarianmangalitsa	0.0286532	0.000573518	49.9604
Pietrain	Hungarianmangalitsa	Blackslavonian	Swallowbelliedmangalitsa	0.0273581	0.000549958	49.7458
Blackslavonian	Hungarianmangalitsa	Krskopolje	Swallowbelliedmangalitsa	0.0247333	0.000499239	49.5421
Banijaspotted	Hungarianmangalitsa	Blackslavonian	Swallowbelliedmangalitsa	0.0229688	0.000464759	49.4209
Pietrain	Croatianturopolje	Landrace	Swallowbelliedmangalitsa	0.0309493	0.000638337	48.4843
Pietrain	Austrianturopolje	Largewhite	Hungarianmangalitsa	0.0315934	0.000658663	47.9659
Pietrain	Croatianturopolje	Largewhite	Hungarianmangalitsa	0.0370877	0.000775052	47.8519
Pietrain	Swallowbelliedmangalitsa	Blackslavonian	Hungarianmangalitsa	0.027068	0.000567277	47.7157
Austrianturopolje	Swallowbelliedmangalitsa	Landrace	Hungarianmangalitsa	0.0249965	0.000526572	47.4702
Blackslavonian	Hungarianmangalitsa	Duroc	Swallowbelliedmangalitsa	0.0282161	0.000594867	47.4325
Blackslavonian	Hungarianmangalitsa	Moravka	Swallowbelliedmangalitsa	0.0207868	0.000442579	46.9676
Pietrain	Swallowbelliedmangalitsa	Largewhite	Moravka	0.0235963	0.00050406	46.8125
Duroc	Hungarianmangalitsa	Austrianturopolje	Swallowbelliedmangalitsa	0.0269533	0.000585947	45.9995
Banijaspotted	Swallowbelliedmangalitsa	Landrace	Moravka	0.0150129	0.000327004	45.9105
Austrianturopolje	Hungarianmangalitsa	Krskopolje	Swallowbelliedmangalitsa	0.0227134	0.000499607	45.4626
Croatianturopolje	Largewhite	Austrianturopolje	Landrace	0.0265604	0.00058641	45.2932
Pietrain	Blackslavonian	Largewhite	Swallowbelliedmangalitsa	0.0260075	0.00057555	45.1873
Pietrain	Blackslavonian	Landrace	Swallowbelliedmangalitsa	0.0234781	0.000519622	45.183
Duroc	Swallowbelliedmangalitsa	Austrianturopolje	Hungarianmangalitsa	0.0271702	0.00060265	45.0846
Pietrain	Austrianturopolje	Landrace	Swallowbelliedmangalitsa	0.0244154	0.000549155	44.46
Pietrain	Croatianturopolje	Landrace	Hungarianmangalitsa	0.0314377	0.000714098	44.0243
Pietrain	Croatianturopolje	Krskopolje	Swallowbelliedmangalitsa	0.0261095	0.00060189	43.3792
Austrianturopolje	Hungarianmangalitsa	Largewhite	Swallowbelliedmangalitsa	0.0244641	0.000564984	43.3005
Austrianturopolje	Swallowbelliedmangalitsa	Largewhite	Hungarianmangalitsa	0.0239614	0.000558363	42.9137
Croatianturopolje	Landrace	Hungarianmangalitsa	Krskopolje	0.0268551	0.000630625	42.5848
Pietrain	Hungarianmangalitsa	Largewhite	Moravka	0.0226389	0.000540289	41.9015
Austrianturopolje	Hungarianmangalitsa	Moravka	Swallowbelliedmangalitsa	0.01835	0.00043905	41.7948
Pietrain	Swallowbelliedmangalitsa	Landrace	Moravka	0.0178174	0.000427617	41.6668
Pietrain	Hungarianmangalitsa	Austrianturopolje	Swallowbelliedmangalitsa	0.023184	0.000556545	41.6571
Austrianturopolje	Landrace	Hungarianmangalitsa	Krskopolje	0.0210463	0.000506268	41.5714
Croatianturopolje	Landrace	Austrianturopolje	Largewhite	0.0253964	0.000611676	41.5194
Pietrain	Moravka	Largewhite	Swallowbelliedmangalitsa	0.0214689	0.000519991	41.2871
Pietrain	Swallowbelliedmangalitsa	Austrianturopolje	Hungarianmangalitsa	0.023548	0.000570553	41.2722
Pietrain	Blackslavonian	Largewhite	Hungarianmangalitsa	0.0257174	0.000625543	41.1121
Pietrain	Austrianturopolje	Landrace	Hungarianmangalitsa	0.0247794	0.000609296	40.6689
Croatianturopolje	Largewhite	Hungarianmangalitsa	Krskopolje	0.026564	0.000659986	40.2494
Pietrain	Austrianturopolje	Krskopolje	Swallowbelliedmangalitsa	0.0204252	0.000508622	40.1579
Banijaspotted	Hungarianmangalitsa	Landrace	Moravka	0.0151079	0.000376546	40.1225
Croatianturopolje	Krskopolje	Austrianturopolje	Landrace	0.0208409	0.000519629	40.1072
Pietrain	Blackslavonian	Landrace	Hungarianmangalitsa	0.023188	0.000584198	39.6919
Banijaspotted	Croatianturopolje	Landrace	Swallowbelliedmangalitsa	0.021073	0.000531913	39.6174
Landrace	Moravka	Krskopolje	Swallowbelliedmangalitsa	0.0139702	0.000353278	39.5446
Pietrain	Hungarianmangalitsa	Landrace	Moravka	0.0179124	0.000459788	38.958
Croatianturopolje	Largewhite	Austrianturopolje	Krskopolje	0.0217878	0.000560992	38.838
Croatianturopolje	Landrace	Austrianturopolje	Krskopolje	0.0199913	0.000524425	38.1204
Pietrain	Blackslavonian	Krskopolje	Swallowbelliedmangalitsa	0.0184052	0.000484656	37.9759
Pietrain	Banijaspotted	Largewhite	Swallowbelliedmangalitsa	0.0180024	0.000478916	37.5899
Blackslavonian	Landrace	Hungarianmangalitsa	Krskopolje	0.0183723	0.000488791	37.5872
Banijaspotted	Croatianturopolje	Landrace	Hungarianmangalitsa	0.0222711	0.000593686	37.5133
Austrianturopolje	Landrace	Hungarianmangalitsa	Moravka	0.0173106	0.000464624	37.2571
Austrianturopolje	Largewhite	Hungarianmangalitsa	Krskopolje	0.0207553	0.000557178	37.2507
Landrace	Swallowbelliedmangalitsa	Largewhite	Moravka	0.0165267	0.000443999	37.2225
Croatianturopolje	Krskopolje	Austrianturopolje	Largewhite	0.0214733	0.000580192	37.0108
Duroc	Austrianturopolje	Krskopolje	Swallowbelliedmangalitsa	0.019184	0.000519555	36.9238
Landrace	Moravka	Largewhite	Swallowbelliedmangalitsa	0.0154502	0.000420255	36.7639
Pietrain	Moravka	Landrace	Swallowbelliedmangalitsa	0.0167665	0.000456741	36.7091
Banijaspotted	Swallowbelliedmangalitsa	Croatianturopolje	Hungarianmangalitsa	0.0193198	0.000527417	36.6309
Pietrain	Moravka	Largewhite	Hungarianmangalitsa	0.0203728	0.000557689	36.5308
Largewhite	Moravka	Krskopolje	Swallowbelliedmangalitsa	0.0147316	0.000403621	36.4987
Croatianturopolje	Landrace	Hungarianmangalitsa	Moravka	0.020986	0.000575628	36.4576
Banijaspotted	Austrianturopolje	Landrace	Swallowbelliedmangalitsa	0.0145391	0.000403257	36.0542
Croatianturopolje	Duroc	Hungarianmangalitsa	Krskopolje	0.0252097	0.000705291	35.7437
Pietrain	Croatianturopolje	Moravka	Swallowbelliedmangalitsa	0.0182556	0.000513248	35.5688
Blackslavonian	Swallowbelliedmangalitsa	Austrianturopolje	Hungarianmangalitsa	0.017093	0.000488151	35.0157
Pietrain	Austrianturopolje	Largewhite	Moravka	0.0165248	0.000471983	35.0115
Pietrain	Croatianturopolje	Banijaspotted	Swallowbelliedmangalitsa	0.0192194	0.0005495	34.9761
Banijaspotted	Austrianturopolje	Landrace	Hungarianmangalitsa	0.0156128	0.000447224	34.9106
Pietrain	Moravka	Krskopolje	Swallowbelliedmangalitsa	0.0149042	0.000428796	34.7583
Croatianturopolje	Moravka	Austrianturopolje	Landrace	0.0171051	0.000493726	34.645
Blackslavonian	Largewhite	Hungarianmangalitsa	Krskopolje	0.0180813	0.000522387	34.6128
Croatianturopolje	Largewhite	Hungarianmangalitsa	Moravka	0.0210101	0.000608973	34.5009
Pietrain	Swallowbelliedmangalitsa	Banijaspotted	Croatianturopolje	0.0196105	0.000569303	34.4465
Pietrain	Blackslavonian	Banijaspotted	Swallowbelliedmangalitsa	0.0151507	0.000441689	34.3017
Croatianturopolje	Hungarianmangalitsa	Austrianturopolje	Swallowbelliedmangalitsa	0.0198123	0.000578926	34.2224
Austrianturopolje	Largewhite	Hungarianmangalitsa	Moravka	0.0173347	0.000507521	34.1556
Landrace	Moravka	Largewhite	Hungarianmangalitsa	0.0155452	0.000455611	34.1195
Croatianturopolje	Hungarianmangalitsa	Landrace	Swallowbelliedmangalitsa	0.0200177	0.000587789	34.0559
Banijaspotted	Swallowbelliedmangalitsa	Largewhite	Moravka	0.0126657	0.000375094	33.7668
Blackslavonian	Largewhite	Austrianturopolje	Landrace	0.0157158	0.000467636	33.6069
Pietrain	Austrianturopolje	Moravka	Swallowbelliedmangalitsa	0.0147046	0.00043802	33.5706
Pietrain	Hungarianmangalitsa	Banijaspotted	Croatianturopolje	0.0208087	0.000620495	33.5356
Pietrain	Moravka	Banijaspotted	Swallowbelliedmangalitsa	0.0129428	0.000387387	33.4105
Pietrain	Croatianturopolje	Largewhite	Moravka	0.0183437	0.000549955	33.3549
Banijaspotted	Blackslavonian	Landrace	Swallowbelliedmangalitsa	0.0136018	0.000407791	33.3547
Pietrain	Banijaspotted	Largewhite	Hungarianmangalitsa	0.0172926	0.000519657	33.277
Blackslavonian	Hungarianmangalitsa	Austrianturopolje	Swallowbelliedmangalitsa	0.0164389	0.000494118	33.2692
Croatianturopolje	Moravka	Austrianturopolje	Largewhite	0.0180528	0.000547752	32.9579
Banijaspotted	Croatianturopolje	Largewhite	Swallowbelliedmangalitsa	0.0185969	0.000570615	32.591
Croatianturopolje	Swallowbelliedmangalitsa	Austrianturopolje	Hungarianmangalitsa	0.0196878	0.000605332	32.524
Blackslavonian	Largewhite	Croatianturopolje	Landrace	0.0184502	0.000568006	32.4824
Banijaspotted	Landrace	Austrianturopolje	Krskopolje	0.00983582	0.000303235	32.4363
Pietrain	Croatianturopolje	Banijaspotted	Austrianturopolje	0.0158476	0.000490699	32.296
Pietrain	Swallowbelliedmangalitsa	Banijaspotted	Austrianturopolje	0.0142814	0.000443773	32.1818
Blackslavonian	Landrace	Hungarianmangalitsa	Moravka	0.0142196	0.000442144	32.1606
Duroc	Swallowbelliedmangalitsa	Krskopolje	Moravka	0.0134173	0.00041777	32.1165
Pietrain	Hungarianmangalitsa	Banijaspotted	Austrianturopolje	0.0153551	0.000479973	31.9917
Landrace	Hungarianmangalitsa	Largewhite	Moravka	0.0155693	0.000488947	31.8426
Banijaspotted	Landrace	Austrianturopolje	Largewhite	0.0113152	0.000356392	31.7494
Banijaspotted	Croatianturopolje	Largewhite	Hungarianmangalitsa	0.0197951	0.000623498	31.7484
Banijaspotted	Hungarianmangalitsa	Croatianturopolje	Swallowbelliedmangalitsa	0.0181216	0.00057287	31.633
Banijaspotted	Duroc	Landrace	Krskopolje	0.0111446	0.000354919	31.4003
Pietrain	Moravka	Landrace	Hungarianmangalitsa	0.0156704	0.00050171	31.234
Pietrain	Croatianturopolje	Banijaspotted	Hungarianmangalitsa	0.0197078	0.000632813	31.1431
Croatianturopolje	Largewhite	Austrianturopolje	Moravka	0.0162339	0.000522998	31.04
Pietrain	Blackslavonian	Largewhite	Moravka	0.0137398	0.000448813	30.6137
Banijaspotted	Blackslavonian	Landrace	Hungarianmangalitsa	0.0140214	0.000461216	30.401
Banijaspotted	Landrace	Hungarianmangalitsa	Krskopolje	0.0109857	0.000361605	30.3803
Croatianturopolje	Duroc	Austrianturopolje	Krskopolje	0.0177273	0.000585309	30.2871
Banijaspotted	Largewhite	Austrianturopolje	Krskopolje	0.0116323	0.000384731	30.2349
Banijaspotted	Austrianturopolje	Largewhite	Swallowbelliedmangalitsa	0.013227	0.000437696	30.2196
Croatianturopolje	Hungarianmangalitsa	Krskopolje	Swallowbelliedmangalitsa	0.0170291	0.000565534	30.1114
Banijaspotted	Austrianturopolje	Largewhite	Hungarianmangalitsa	0.0143007	0.000476764	29.9954
Croatianturopolje	Hungarianmangalitsa	Largewhite	Swallowbelliedmangalitsa	0.0190942	0.000637968	29.9297
Blackslavonian	Largewhite	Hungarianmangalitsa	Moravka	0.0142438	0.000477968	29.8007
Croatianturopolje	Hungarianmangalitsa	Moravka	Swallowbelliedmangalitsa	0.0147989	0.000496783	29.7896
Banijaspotted	Croatianturopolje	Krskopolje	Swallowbelliedmangalitsa	0.0146712	0.000493245	29.7443
Croatianturopolje	Moravka	Austrianturopolje	Krskopolje	0.0141277	0.000475839	29.69
Pietrain	Blackslavonian	Moravka	Swallowbelliedmangalitsa	0.0122677	0.000413445	29.672
Croatianturopolje	Swallowbelliedmangalitsa	Landrace	Hungarianmangalitsa	0.0183382	0.000620153	29.5704
Blackslavonian	Duroc	Hungarianmangalitsa	Krskopolje	0.0167269	0.000566558	29.5238
Pietrain	Banijaspotted	Largewhite	Moravka	0.0109306	0.00037366	29.2527
Banijaspotted	Croatianturopolje	Duroc	Swallowbelliedmangalitsa	0.017251	0.000590566	29.211
Duroc	Moravka	Krskopolje	Swallowbelliedmangalitsa	0.013663	0.000467784	29.2079
Pietrain	Blackslavonian	Banijaspotted	Hungarianmangalitsa	0.0148606	0.000511301	29.0643
Pietrain	Blackslavonian	Landrace	Moravka	0.0112103	0.000387794	28.908
Pietrain	Croatianturopolje	Duroc	Swallowbelliedmangalitsa	0.020511	0.00071392	28.7301
Duroc	Austrianturopolje	Largewhite	Swallowbelliedmangalitsa	0.0171292	0.000596854	28.6992
Banijaspotted	Croatianturopolje	Duroc	Hungarianmangalitsa	0.0184492	0.000644251	28.6367
Croatianturopolje	Landrace	Austrianturopolje	Moravka	0.0141223	0.000493923	28.5921
Pietrain	Austrianturopolje	Banijaspotted	Swallowbelliedmangalitsa	0.0131374	0.000462778	28.3882
Pietrain	Swallowbelliedmangalitsa	Croatianturopolje	Hungarianmangalitsa	0.0182189	0.000646002	28.2025
Banijaspotted	Blackslavonian	Landrace	Moravka	0.00840586	0.000298098	28.1984
Pietrain	Banijaspotted	Krskopolje	Swallowbelliedmangalitsa	0.0114383	0.000406925	28.1092
Pietrain	Austrianturopolje	Banijaspotted	Croatianturopolje	0.0150948	0.000538288	28.0422
Croatianturopolje	Swallowbelliedmangalitsa	Largewhite	Hungarianmangalitsa	0.0184671	0.00065965	27.9952
Banijaspotted	Landrace	Croatianturopolje	Largewhite	0.0117672	0.000420969	27.9526
Pietrain	Swallowbelliedmangalitsa	Krskopolje	Moravka	0.0114526	0.000411113	27.8576
Banijaspotted	Hungarianmangalitsa	Largewhite	Moravka	0.0117084	0.000426274	27.4667
Banijaspotted	Landrace	Croatianturopolje	Krskopolje	0.0102878	0.000378501	27.1803
Blackslavonian	Landrace	Croatianturopolje	Largewhite	0.0153296	0.00056448	27.1571
Pietrain	Croatianturopolje	Landrace	Moravka	0.0126937	0.000467768	27.1367
Pietrain	Croatianturopolje	Duroc	Hungarianmangalitsa	0.0209994	0.000776075	27.0584
Pietrain	Hungarianmangalitsa	Croatianturopolje	Swallowbelliedmangalitsa	0.0177305	0.000659425	26.8878
Croatianturopolje	Krskopolje	Hungarianmangalitsa	Moravka	0.0150199	0.000561585	26.7456
Pietrain	Moravka	Banijaspotted	Hungarianmangalitsa	0.0118467	0.000443227	26.7282
Duroc	Hungarianmangalitsa	Krskopolje	Moravka	0.0120487	0.00045151	26.6853
Banijaspotted	Largewhite	Austrianturopolje	Moravka	0.00956582	0.000358508	26.6823
Duroc	Austrianturopolje	Largewhite	Hungarianmangalitsa	0.0173462	0.000651466	26.6263
Croatianturopolje	Hungarianmangalitsa	Duroc	Swallowbelliedmangalitsa	0.0175808	0.000665853	26.4033
Banijaspotted	Croatianturopolje	Moravka	Swallowbelliedmangalitsa	0.0111838	0.00042448	26.347
Blackslavonian	Swallowbelliedmangalitsa	Croatianturopolje	Hungarianmangalitsa	0.0144575	0.000553019	26.1428
Blackslavonian	Krskopolje	Croatianturopolje	Landrace	0.0130451	0.000499596	26.1113
Banijaspotted	Landrace	Austrianturopolje	Moravka	0.00745421	0.000286506	26.0177
Duroc	Swallowbelliedmangalitsa	Largewhite	Moravka	0.012702	0.000490037	25.9205
Duroc	Austrianturopolje	Moravka	Swallowbelliedmangalitsa	0.0114987	0.000444442	25.8722
Pietrain	Croatianturopolje	Duroc	Austrianturopolje	0.0171392	0.000663408	25.8351
Landrace	Swallowbelliedmangalitsa	Krskopolje	Moravka	0.00946778	0.000366742	25.8159
Banijaspotted	Landrace	Hungarianmangalitsa	Moravka	0.00860408	0.000334964	25.6866
Austrianturopolje	Krskopolje	Hungarianmangalitsa	Moravka	0.0113445	0.000441985	25.6671
Duroc	Largewhite	Austrianturopolje	Landrace	0.0135758	0.00053024	25.6032
Croatianturopolje	Swallowbelliedmangalitsa	Duroc	Hungarianmangalitsa	0.0172394	0.000673814	25.5848
Banijaspotted	Croatianturopolje	Landrace	Moravka	0.00988921	0.000386782	25.5679
Croatianturopolje	Krskopolje	Austrianturopolje	Moravka	0.0119943	0.000471265	25.4514
Pietrain	Duroc	Largewhite	Krskopolje	0.012859	0.000506235	25.4013
Pietrain	Austrianturopolje	Banijaspotted	Hungarianmangalitsa	0.0135014	0.000533092	25.3266
Banijaspotted	Largewhite	Austrianturopolje	Landrace	0.0100031	0.000395211	25.3108
Blackslavonian	Landrace	Croatianturopolje	Krskopolje	0.0128121	0.000508778	25.182
Blackslavonian	Swallowbelliedmangalitsa	Largewhite	Moravka	0.00985652	0.00039237	25.1205
Blackslavonian	Krskopolje	Austrianturopolje	Landrace	0.00999626	0.000399527	25.0202
Banijaspotted	Landrace	Blackslavonian	Largewhite	0.00836462	0.000336373	24.8671
Banijaspotted	Hungarianmangalitsa	Landrace	Krskopolje	0.0093904	0.0003778	24.8554
Blackslavonian	Largewhite	Croatianturopolje	Krskopolje	0.0134446	0.00054106	24.8486
Duroc	Austrianturopolje	Landrace	Swallowbelliedmangalitsa	0.0135916	0.000554111	24.5287
Pietrain	Krskopolje	Largewhite	Swallowbelliedmangalitsa	0.0123163	0.000502397	24.515
Pietrain	Swallowbelliedmangalitsa	Banijaspotted	Blackslavonian	0.0107614	0.000440538	24.4278
Banijaspotted	Swallowbelliedmangalitsa	Landrace	Krskopolje	0.00792677	0.000324635	24.4175
Pietrain	Swallowbelliedmangalitsa	Duroc	Austrianturopolje	0.0146908	0.000604273	24.3115
Banijaspotted	Landrace	Blackslavonian	Krskopolje	0.00688524	0.000283336	24.3006
Banijaspotted	Austrianturopolje	Krskopolje	Swallowbelliedmangalitsa	0.00898685	0.000369859	24.2981
Pietrain	Austrianturopolje	Landrace	Moravka	0.00971084	0.000400714	24.2338
Pietrain	Swallowbelliedmangalitsa	Largewhite	Krskopolje	0.0121437	0.000501852	24.1977
Blackslavonian	Largewhite	Austrianturopolje	Krskopolje	0.0107102	0.000445127	24.0609
Pietrain	Krskopolje	Banijaspotted	Duroc	0.00978773	0.000408066	23.9856
Banijaspotted	Austrianturopolje	Landrace	Moravka	0.00690636	0.00028821	23.963
Croatianturopolje	Duroc	Hungarianmangalitsa	Moravka	0.0153911	0.000642877	23.941
Banijaspotted	Largewhite	Hungarianmangalitsa	Krskopolje	0.0106947	0.000446941	23.9286
Austrianturopolje	Swallowbelliedmangalitsa	Landrace	Moravka	0.00810658	0.000339377	23.8867
Banijaspotted	Moravka	Austrianturopolje	Swallowbelliedmangalitsa	0.00743807	0.000312126	23.8303
Blackslavonian	Croatianturopolje	Duroc	Austrianturopolje	0.0140087	0.000587865	23.8297
Banijaspotted	Swallowbelliedmangalitsa	Duroc	Moravka	0.0100922	0.000424185	23.7919
Banijaspotted	Austrianturopolje	Moravka	Swallowbelliedmangalitsa	0.00763274	0.000321805	23.7185
Blackslavonian	Landrace	Austrianturopolje	Largewhite	0.0114312	0.000482197	23.7066
Blackslavonian	Duroc	Croatianturopolje	Krskopolje	0.0136036	0.000577012	23.576
Blackslavonian	Swallowbelliedmangalitsa	Duroc	Austrianturopolje	0.0115602	0.000491552	23.5178
Banijaspotted	Largewhite	Croatianturopolje	Krskopolje	0.0109203	0.000468421	23.3129
Banijaspotted	Croatianturopolje	Duroc	Austrianturopolje	0.0127353	0.000546447	23.3057
Duroc	Swallowbelliedmangalitsa	Landrace	Moravka	0.0101995	0.00043917	23.2246
Blackslavonian	Hungarianmangalitsa	Croatianturopolje	Swallowbelliedmangalitsa	0.013679	0.000589315	23.2116
Pietrain	Krskopolje	Largewhite	Hungarianmangalitsa	0.0125888	0.000543218	23.1744
Pietrain	Hungarianmangalitsa	Largewhite	Krskopolje	0.0125549	0.000541998	23.1642
Pietrain	Hungarianmangalitsa	Banijaspotted	Blackslavonian	0.0111811	0.000483374	23.1313
Pietrain	Austrianturopolje	Largewhite	Krskopolje	0.0108042	0.000467147	23.1282
Pietrain	Banijaspotted	Landrace	Swallowbelliedmangalitsa	0.00987633	0.000427714	23.0909
Croatianturopolje	Duroc	Austrianturopolje	Largewhite	0.0153581	0.000672237	22.8463
Pietrain	Hungarianmangalitsa	Duroc	Austrianturopolje	0.0149077	0.000653839	22.8003
Pietrain	Croatianturopolje	Blackslavonian	Swallowbelliedmangalitsa	0.0129006	0.000566291	22.7809
Largewhite	Swallowbelliedmangalitsa	Krskopolje	Moravka	0.00915264	0.000402329	22.7491
Pietrain	Hungarianmangalitsa	Krskopolje	Moravka	0.010084	0.000443943	22.7146
Pietrain	Krskopolje	Largewhite	Moravka	0.0088647	0.000393251	22.5421
Banijaspotted	Blackslavonian	Landrace	Krskopolje	0.00663481	0.000294614	22.5204
Duroc	Austrianturopolje	Landrace	Hungarianmangalitsa	0.0138086	0.000613367	22.5128
Banijaspotted	Swallowbelliedmangalitsa	Krskopolje	Moravka	0.00708617	0.000315451	22.4636
Duroc	Hungarianmangalitsa	Largewhite	Moravka	0.0117446	0.000527977	22.2445
Banijaspotted	Swallowbelliedmangalitsa	Duroc	Austrianturopolje	0.0102869	0.000464718	22.1357
Banijaspotted	Landrace	Croatianturopolje	Moravka	0.00790616	0.00035831	22.0652
Duroc	Moravka	Austrianturopolje	Swallowbelliedmangalitsa	0.0100634	0.00045625	22.0567
Croatianturopolje	Moravka	Hungarianmangalitsa	Krskopolje	0.0127898	0.000580066	22.0489
Pietrain	Duroc	Landrace	Krskopolje	0.00958258	0.000434901	22.0339
Duroc	Hungarianmangalitsa	Landrace	Moravka	0.0102945	0.000470139	21.8968
Blackslavonian	Landrace	Austrianturopolje	Krskopolje	0.00891369	0.000408131	21.8402
Pietrain	Duroc	Largewhite	Moravka	0.0108943	0.000499551	21.8082
Pietrain	Duroc	Largewhite	Swallowbelliedmangalitsa	0.0141002	0.000647185	21.787
Austrianturopolje	Hungarianmangalitsa	Landrace	Moravka	0.00820159	0.000377711	21.7139
Pietrain	Austrianturopolje	Blackslavonian	Swallowbelliedmangalitsa	0.0102651	0.000472962	21.7039
Croatianturopolje	Duroc	Austrianturopolje	Landrace	0.0129845	0.000603252	21.5242
Pietrain	Austrianturopolje	Blackslavonian	Croatianturopolje	0.0122225	0.000572669	21.343
Blackslavonian	Hungarianmangalitsa	Duroc	Austrianturopolje	0.0117772	0.000553698	21.27
Pietrain	Blackslavonian	Banijaspotted	Croatianturopolje	0.0110992	0.000522762	21.2317
Banijaspotted	Duroc	Croatianturopolje	Krskopolje	0.0110793	0.000522595	21.2006
Banijaspotted	Landrace	Duroc	Largewhite	0.00801042	0.000381409	21.0022
Banijaspotted	Largewhite	Hungarianmangalitsa	Moravka	0.0086282	0.00041204	20.9402
Banijaspotted	Blackslavonian	Austrianturopolje	Swallowbelliedmangalitsa	0.00788908	0.000377434	20.9019
Pietrain	Blackslavonian	Banijaspotted	Austrianturopolje	0.00840555	0.000402732	20.8714
Pietrain	Croatianturopolje	Blackslavonian	Hungarianmangalitsa	0.013389	0.00065061	20.5792
Pietrain	Banijaspotted	Moravka	Swallowbelliedmangalitsa	0.00707185	0.000345878	20.4461
Blackslavonian	Hungarianmangalitsa	Largewhite	Moravka	0.00889913	0.000439139	20.265
Pietrain	Duroc	Largewhite	Hungarianmangalitsa	0.0142472	0.00070362	20.2484
Banijaspotted	Moravka	Austrianturopolje	Hungarianmangalitsa	0.00705172	0.000349395	20.1826
Banijaspotted	Landrace	Duroc	Krskopolje	0.00653104	0.000323645	20.1796
Duroc	Austrianturopolje	Krskopolje	Moravka	0.00768526	0.000383538	20.0378
Banijaspotted	Moravka	Landrace	Swallowbelliedmangalitsa	0.00689022	0.00034481	19.9826
Blackslavonian	Swallowbelliedmangalitsa	Landrace	Moravka	0.00660707	0.000331316	19.9419
Blackslavonian	Krskopolje	Croatianturopolje	Largewhite	0.010557	0.000529671	19.9313
Banijaspotted	Largewhite	Croatianturopolje	Moravka	0.0088538	0.000445574	19.8705
Blackslavonian	Largewhite	Duroc	Landrace	0.0101468	0.000514457	19.7233
Landrace	Hungarianmangalitsa	Krskopolje	Moravka	0.00809916	0.000411087	19.7018
Banijaspotted	Hungarianmangalitsa	Duroc	Austrianturopolje	0.0105038	0.000533688	19.6816
Banijaspotted	Blackslavonian	Austrianturopolje	Hungarianmangalitsa	0.00830874	0.000422876	19.6482
Pietrain	Austrianturopolje	Blackslavonian	Hungarianmangalitsa	0.0106291	0.000541645	19.6237
Blackslavonian	Krskopolje	Croatianturopolje	Duroc	0.0106726	0.000545419	19.5677
Blackslavonian	Swallowbelliedmangalitsa	Duroc	Moravka	0.00867235	0.000443589	19.5504
Banijaspotted	Krskopolje	Austrianturopolje	Largewhite	0.00739215	0.00037837	19.5368
Blackslavonian	Krskopolje	Hungarianmangalitsa	Moravka	0.00825355	0.000423567	19.4858
Banijaspotted	Austrianturopolje	Landrace	Krskopolje	0.00555224	0.000287327	19.3238
Pietrain	Banijaspotted	Landrace	Hungarianmangalitsa	0.00916654	0.000475361	19.2833
Pietrain	Moravka	Banijaspotted	Austrianturopolje	0.00664865	0.000346256	19.2016
Banijaspotted	Largewhite	Croatianturopolje	Landrace	0.00929108	0.000487569	19.0559
Pietrain	Landrace	Largewhite	Moravka	0.00706958	0.000374674	18.8686
Blackslavonian	Largewhite	Croatianturopolje	Moravka	0.00960704	0.000511656	18.7764
Pietrain	Moravka	Duroc	Swallowbelliedmangalitsa	0.00948619	0.000506454	18.7306
Pietrain	Croatianturopolje	Largewhite	Krskopolje	0.0104898	0.000560886	18.7022
Pietrain	Moravka	Banijaspotted	Croatianturopolje	0.00842672	0.000453158	18.5955
Pietrain	Moravka	Blackslavonian	Swallowbelliedmangalitsa	0.00737728	0.000397393	18.5642
Banijaspotted	Krskopolje	Croatianturopolje	Duroc	0.00849952	0.000458346	18.5439
Banijaspotted	Blackslavonian	Krskopolje	Swallowbelliedmangalitsa	0.00696694	0.000376379	18.5105
Duroc	Landrace	Austrianturopolje	Largewhite	0.0100383	0.000544455	18.4373
Banijaspotted	Duroc	Hungarianmangalitsa	Krskopolje	0.00934032	0.000507352	18.4099
Banijaspotted	Blackslavonian	Largewhite	Swallowbelliedmangalitsa	0.00800512	0.000439667	18.2072
Blackslavonian	Landrace	Croatianturopolje	Moravka	0.0086594	0.000476319	18.1798
Austrianturopolje	Swallowbelliedmangalitsa	Largewhite	Moravka	0.00707149	0.000390236	18.121
Blackslavonian	Hungarianmangalitsa	Landrace	Moravka	0.00670208	0.000370349	18.0967
Blackslavonian	Landrace	Duroc	Largewhite	0.00939982	0.000520495	18.0594
Banijaspotted	Austrianturopolje	Duroc	Hungarianmangalitsa	0.00873531	0.000484722	18.0213
Pietrain	Duroc	Landrace	Swallowbelliedmangalitsa	0.0108238	0.000601137	18.0055
Banijaspotted	Croatianturopolje	Blackslavonian	Hungarianmangalitsa	0.00970951	0.000540405	17.9671
Banijaspotted	Hungarianmangalitsa	Duroc	Moravka	0.00884906	0.000492904	17.9529
Duroc	Largewhite	Austrianturopolje	Moravka	0.00832515	0.000463896	17.9462
Banijaspotted	Croatianturopolje	Blackslavonian	Swallowbelliedmangalitsa	0.00851135	0.00047519	17.9115
Banijaspotted	Duroc	Austrianturopolje	Krskopolje	0.00757181	0.000423563	17.8765
Pietrain	Austrianturopolje	Duroc	Swallowbelliedmangalitsa	0.0109215	0.000611278	17.8667
Largewhite	Hungarianmangalitsa	Krskopolje	Moravka	0.00778402	0.000437382	17.7969
Duroc	Krskopolje	Austrianturopolje	Landrace	0.00785633	0.000445965	17.6165
Banijaspotted	Krskopolje	Austrianturopolje	Moravka	0.00532628	0.000302551	17.6046
Pietrain	Banijaspotted	Largewhite	Krskopolje	0.00656411	0.000374275	17.5382
Banijaspotted	Blackslavonian	Largewhite	Hungarianmangalitsa	0.00842478	0.000485775	17.343
Banijaspotted	Austrianturopolje	Blackslavonian	Hungarianmangalitsa	0.00694958	0.000400807	17.339
Blackslavonian	Croatianturopolje	Largewhite	Swallowbelliedmangalitsa	0.0105918	0.000612012	17.3065
Pietrain	Duroc	Landrace	Moravka	0.00761789	0.000440375	17.2986
Duroc	Moravka	Austrianturopolje	Hungarianmangalitsa	0.00882023	0.000510506	17.2774
Pietrain	Croatianturopolje	Krskopolje	Moravka	0.0078539	0.000455406	17.2459
Banijaspotted	Austrianturopolje	Blackslavonian	Croatianturopolje	0.00744206	0.000432515	17.2065
Pietrain	Blackslavonian	Duroc	Swallowbelliedmangalitsa	0.00987568	0.000574502	17.19
Pietrain	Hungarianmangalitsa	Landrace	Krskopolje	0.00782842	0.000455549	17.1846
Pietrain	Blackslavonian	Largewhite	Krskopolje	0.00760229	0.000445777	17.054
Pietrain	Austrianturopolje	Duroc	Hungarianmangalitsa	0.0112855	0.000661985	17.048
Banijaspotted	Austrianturopolje	Duroc	Swallowbelliedmangalitsa	0.00766157	0.000450777	16.9964
Austrianturopolje	Swallowbelliedmangalitsa	Krskopolje	Moravka	0.00573205	0.000337535	16.9821
Landrace	Krskopolje	Largewhite	Hungarianmangalitsa	0.00776121	0.000457144	16.9776
Banijaspotted	Croatianturopolje	Largewhite	Moravka	0.00741313	0.000437559	16.942
Banijaspotted	Moravka	Landrace	Hungarianmangalitsa	0.00650387	0.000385078	16.8897
Banijaspotted	Austrianturopolje	Largewhite	Moravka	0.00559426	0.000331226	16.8896
Blackslavonian	Duroc	Hungarianmangalitsa	Moravka	0.00862473	0.00051103	16.8771
Banijaspotted	Landrace	Blackslavonian	Moravka	0.00450363	0.000267283	16.8496
Blackslavonian	Croatianturopolje	Largewhite	Hungarianmangalitsa	0.0113703	0.00067518	16.8404
Blackslavonian	Moravka	Austrianturopolje	Landrace	0.00626053	0.000372112	16.8243
Pietrain	Blackslavonian	Krskopolje	Moravka	0.00613751	0.000367263	16.7115
Blackslavonian	Krskopolje	Austrianturopolje	Largewhite	0.00750819	0.000450418	16.6694
Blackslavonian	Largewhite	Austrianturopolje	Moravka	0.00687263	0.00041294	16.6432
Blackslavonian	Croatianturopolje	Duroc	Swallowbelliedmangalitsa	0.0106353	0.000640172	16.6132
Pietrain	Croatianturopolje	Blackslavonian	Austrianturopolje	0.00952887	0.00057504	16.5708
Pietrain	Krskopolje	Landrace	Swallowbelliedmangalitsa	0.00729876	0.000442153	16.5073
Blackslavonian	Croatianturopolje	Duroc	Hungarianmangalitsa	0.0114138	0.000693236	16.4645
Banijaspotted	Croatianturopolje	Landrace	Krskopolje	0.00640177	0.000389148	16.4507
Pietrain	Duroc	Landrace	Hungarianmangalitsa	0.0109708	0.00066699	16.4482
Banijaspotted	Austrianturopolje	Blackslavonian	Swallowbelliedmangalitsa	0.00587584	0.00035765	16.429
Banijaspotted	Moravka	Duroc	Swallowbelliedmangalitsa	0.00622624	0.000383689	16.2273
Banijaspotted	Blackslavonian	Landrace	Largewhite	0.00559664	0.000345124	16.2163
Pietrain	Moravka	Largewhite	Krskopolje	0.00656471	0.00040632	16.1565
Blackslavonian	Swallowbelliedmangalitsa	Krskopolje	Moravka	0.00531512	0.000329151	16.148
Landrace	Swallowbelliedmangalitsa	Largewhite	Krskopolje	0.00705895	0.000441592	15.9852
Banijaspotted	Blackslavonian	Moravka	Swallowbelliedmangalitsa	0.00519589	0.00032795	15.8435
Pietrain	Moravka	Banijaspotted	Blackslavonian	0.0055655	0.000351313	15.842
Blackslavonian	Landrace	Duroc	Krskopolje	0.00688226	0.000435657	15.7974
Pietrain	Krskopolje	Banijaspotted	Austrianturopolje	0.00529454	0.000335731	15.7702
Banijaspotted	Hungarianmangalitsa	Krskopolje	Moravka	0.00571755	0.000364075	15.7043
Pietrain	Moravka	Austrianturopolje	Swallowbelliedmangalitsa	0.00629412	0.00040093	15.6988
Banijaspotted	Krskopolje	Croatianturopolje	Largewhite	0.00699458	0.000445658	15.6949
Largewhite	Krskopolje	Moravka	Swallowbelliedmangalitsa	0.00557897	0.000357987	15.5843
Blackslavonian	Moravka	Croatianturopolje	Landrace	0.00717606	0.000460598	15.5799
Pietrain	Krskopolje	Banijaspotted	Swallowbelliedmangalitsa	0.00585661	0.000376217	15.5671
Pietrain	Krskopolje	Landrace	Hungarianmangalitsa	0.00757125	0.000487767	15.5223
Pietrain	Swallowbelliedmangalitsa	Banijaspotted	Moravka	0.00587093	0.000378651	15.5049
Blackslavonian	Moravka	Duroc	Landrace	0.00632205	0.000408218	15.487
Banijaspotted	Duroc	Largewhite	Krskopolje	0.00629489	0.000407055	15.4645
Pietrain	Blackslavonian	Duroc	Hungarianmangalitsa	0.00958557	0.000626294	15.3052
Pietrain	Moravka	Duroc	Hungarianmangalitsa	0.00839006	0.000549479	15.2691
Austrianturopolje	Moravka	Hungarianmangalitsa	Krskopolje	0.00698104	0.000458035	15.2413
Landrace	Hungarianmangalitsa	Largewhite	Krskopolje	0.00747019	0.000491424	15.2011
Landrace	Krskopolje	Largewhite	Swallowbelliedmangalitsa	0.00629758	0.000414343	15.199
Pietrain	Swallowbelliedmangalitsa	Landrace	Krskopolje	0.00636479	0.000419186	15.1837
Blackslavonian	Duroc	Croatianturopolje	Landrace	0.00909388	0.000608232	14.9513
Pietrain	Austrianturopolje	Krskopolje	Moravka	0.00572058	0.000384579	14.8749
Banijaspotted	Blackslavonian	Duroc	Swallowbelliedmangalitsa	0.00661573	0.000447544	14.7823
Banijaspotted	Swallowbelliedmangalitsa	Largewhite	Krskopolje	0.00557958	0.000377591	14.7768
Pietrain	Duroc	Banijaspotted	Austrianturopolje	0.00661982	0.000448733	14.7522
Blackslavonian	Hungarianmangalitsa	Duroc	Moravka	0.00742922	0.000505729	14.6901
Landrace	Krskopolje	Moravka	Swallowbelliedmangalitsa	0.00450246	0.000306936	14.6691
Pietrain	Blackslavonian	Austrianturopolje	Swallowbelliedmangalitsa	0.00674513	0.000461352	14.6204
Pietrain	Swallowbelliedmangalitsa	Blackslavonian	Croatianturopolje	0.00884911	0.000607451	14.5676
Blackslavonian	Croatianturopolje	Krskopolje	Swallowbelliedmangalitsa	0.00770428	0.000532696	14.4628
Croatianturopolje	Duroc	Austrianturopolje	Moravka	0.00790873	0.000548162	14.4277
Banijaspotted	Blackslavonian	Duroc	Hungarianmangalitsa	0.00703539	0.000488637	14.398
Croatianturopolje	Landrace	Duroc	Largewhite	0.0093563	0.000653817	14.3103
Pietrain	Hungarianmangalitsa	Blackslavonian	Croatianturopolje	0.0096276	0.000674609	14.2714
Pietrain	Banijaspotted	Krskopolje	Moravka	0.00436646	0.000305994	14.2698
Pietrain	Banijaspotted	Blackslavonian	Austrianturopolje	0.00553324	0.000388372	14.2473
Duroc	Landrace	Austrianturopolje	Moravka	0.00621354	0.000437298	14.2089
Pietrain	Krskopolje	Banijaspotted	Hungarianmangalitsa	0.0061291	0.000433523	14.1379
Blackslavonian	Duroc	Austrianturopolje	Krskopolje	0.00664968	0.000471371	14.1071
Austrianturopolje	Hungarianmangalitsa	Largewhite	Moravka	0.0061141	0.000436502	14.007
Banijaspotted	Moravka	Duroc	Hungarianmangalitsa	0.00583989	0.000417081	14.0018
Pietrain	Moravka	Blackslavonian	Hungarianmangalitsa	0.00628115	0.00045045	13.9442
Croatianturopolje	Swallowbelliedmangalitsa	Austrianturopolje	Moravka	0.00647339	0.00046702	13.8611
Banijaspotted	Hungarianmangalitsa	Largewhite	Krskopolje	0.00599081	0.000434245	13.7959
Banijaspotted	Moravka	Landrace	Krskopolje	0.00342431	0.000250191	13.6868
Duroc	Moravka	Largewhite	Swallowbelliedmangalitsa	0.00736872	0.000542189	13.5907
Banijaspotted	Moravka	Croatianturopolje	Swallowbelliedmangalitsa	0.00490717	0.000361977	13.5566
Pietrain	Krskopolje	Blackslavonian	Duroc	0.00599328	0.000443373	13.5175
Pietrain	Landrace	Largewhite	Krskopolje	0.00508473	0.00037925	13.4073
Pietrain	Hungarianmangalitsa	Banijaspotted	Moravka	0.00548459	0.000409132	13.4054
Blackslavonian	Croatianturopolje	Landrace	Swallowbelliedmangalitsa	0.00747124	0.000557383	13.4041
Blackslavonian	Largewhite	Croatianturopolje	Duroc	0.0083034	0.000620421	13.3835
Pietrain	Blackslavonian	Landrace	Krskopolje	0.00507283	0.000380732	13.3239
Blackslavonian	Duroc	Croatianturopolje	Largewhite	0.00834692	0.00062817	13.2877
Banijaspotted	Duroc	Landrace	Moravka	0.00481341	0.000362272	13.2867
Banijaspotted	Moravka	Austrianturopolje	Krskopolje	0.00397216	0.00029939	13.2675
Banijaspotted	Krskopolje	Blackslavonian	Duroc	0.00486394	0.000369903	13.1493
Blackslavonian	Croatianturopolje	Landrace	Hungarianmangalitsa	0.00824972	0.000632081	13.0517
Banijaspotted	Krskopolje	Austrianturopolje	Landrace	0.00428358	0.000328247	13.0499
Banijaspotted	Krskopolje	Croatianturopolje	Moravka	0.00492871	0.000379438	12.9895
Croatianturopolje	Swallowbelliedmangalitsa	Landrace	Moravka	0.00512373	0.000397557	12.888
Blackslavonian	Croatianturopolje	Moravka	Swallowbelliedmangalitsa	0.00598789	0.00046824	12.7881
Banijaspotted	Austrianturopolje	Largewhite	Krskopolje	0.00424014	0.000332799	12.7409
Pietrain	Croatianturopolje	Banijaspotted	Blackslavonian	0.00631874	0.000498938	12.6644
Blackslavonian	Duroc	Croatianturopolje	Austrianturopolje	0.00695395	0.000551151	12.6172
Blackslavonian	Krskopolje	Croatianturopolje	Moravka	0.00568195	0.000454807	12.4931
Duroc	Austrianturopolje	Largewhite	Moravka	0.00563051	0.000452219	12.4508
Blackslavonian	Landrace	Austrianturopolje	Moravka	0.00476102	0.000382435	12.4492
Duroc	Krskopolje	Austrianturopolje	Largewhite	0.00611523	0.000491661	12.4379
Pietrain	Landrace	Largewhite	Swallowbelliedmangalitsa	0.00601871	0.000485782	12.3897
Pietrain	Blackslavonian	Austrianturopolje	Hungarianmangalitsa	0.00645502	0.000525839	12.2757
Banijaspotted	Landrace	Duroc	Moravka	0.00414943	0.000340384	12.1904
Banijaspotted	Croatianturopolje	Duroc	Moravka	0.00606726	0.00049933	12.1508
Croatianturopolje	Hungarianmangalitsa	Landrace	Moravka	0.00521874	0.000430894	12.1114
Banijaspotted	Largewhite	Blackslavonian	Krskopolje	0.00439718	0.000365652	12.0256
Banijaspotted	Largewhite	Duroc	Krskopolje	0.00478995	0.000398769	12.0118
Banijaspotted	Duroc	Landrace	Largewhite	0.00484967	0.000404255	11.9966
Banijaspotted	Moravka	Landrace	Largewhite	0.00342371	0.000286903	11.9333
Blackslavonian	Duroc	Largewhite	Krskopolje	0.00525672	0.000445345	11.8037
Pietrain	Krskopolje	Landrace	Moravka	0.00384718	0.000326295	11.7905
Austrianturopolje	Hungarianmangalitsa	Krskopolje	Moravka	0.00436343	0.000375572	11.6181
Duroc	Moravka	Landrace	Swallowbelliedmangalitsa	0.00594276	0.000511523	11.6178
Pietrain	Swallowbelliedmangalitsa	Duroc	Moravka	0.0062803	0.000544703	11.5298
Blackslavonian	Swallowbelliedmangalitsa	Largewhite	Krskopolje	0.0045414	0.000394671	11.5068
Pietrain	Moravka	Austrianturopolje	Hungarianmangalitsa	0.005198	0.000451784	11.5055
Pietrain	Banijaspotted	Blackslavonian	Swallowbelliedmangalitsa	0.00438929	0.000381773	11.4971
Banijaspotted	Moravka	Croatianturopolje	Hungarianmangalitsa	0.00452083	0.000394125	11.4705
Croatianturopolje	Swallowbelliedmangalitsa	Largewhite	Moravka	0.00525261	0.00045831	11.4608
Blackslavonian	Duroc	Landrace	Krskopolje	0.00450975	0.000395819	11.3935
Banijaspotted	Largewhite	Croatianturopolje	Duroc	0.00613032	0.000541267	11.3259
Banijaspotted	Moravka	Austrianturopolje	Largewhite	0.00397156	0.00035214	11.2784
Banijaspotted	Duroc	Blackslavonian	Krskopolje	0.00451273	0.0004009	11.2565
Pietrain	Krskopolje	Banijaspotted	Blackslavonian	0.00379445	0.000337376	11.247
Blackslavonian	Largewhite	Duroc	Krskopolje	0.00514116	0.000458575	11.2112
Blackslavonian	Hungarianmangalitsa	Largewhite	Krskopolje	0.00495263	0.000444094	11.1522
Pietrain	Krskopolje	Banijaspotted	Croatianturopolje	0.00493928	0.000445143	11.0959
Duroc	Landrace	Hungarianmangalitsa	Moravka	0.00559491	0.000504812	11.0831
Pietrain	Blackslavonian	Banijaspotted	Duroc	0.005275	0.000478132	11.0325
Banijaspotted	Moravka	Krskopolje	Swallowbelliedmangalitsa	0.0034659	0.000320845	10.8024
Croatianturopolje	Largewhite	Duroc	Landrace	0.00698271	0.00064763	10.7819
Duroc	Largewhite	Hungarianmangalitsa	Moravka	0.00561903	0.000529456	10.6128
Duroc	Largewhite	Krskopolje	Moravka	0.00426468	0.000402966	10.5832
Blackslavonian	Hungarianmangalitsa	Krskopolje	Moravka	0.00394649	0.000375222	10.5178
Duroc	Landrace	Krskopolje	Moravka	0.00394953	0.000376042	10.5029
Blackslavonian	Austrianturopolje	Largewhite	Hungarianmangalitsa	0.00587595	0.000560166	10.4897
Pietrain	Croatianturopolje	Landrace	Krskopolje	0.00483978	0.000465646	10.3937
Duroc	Moravka	Largewhite	Hungarianmangalitsa	0.00612558	0.000590365	10.3759
Banijaspotted	Croatianturopolje	Austrianturopolje	Hungarianmangalitsa	0.00571387	0.000553337	10.3262
Banijaspotted	Krskopolje	Landrace	Largewhite	0.00310857	0.00030159	10.3073
Duroc	Krskopolje	Austrianturopolje	Moravka	0.00408561	0.000397731	10.2723
Pietrain	Banijaspotted	Blackslavonian	Croatianturopolje	0.00478041	0.000465544	10.2684
Banijaspotted	Blackslavonian	Croatianturopolje	Hungarianmangalitsa	0.00486232	0.000474194	10.2539
Blackslavonian	Austrianturopolje	Largewhite	Swallowbelliedmangalitsa	0.00522187	0.000509852	10.2419
Blackslavonian	Duroc	Croatianturopolje	Moravka	0.00550143	0.000540794	10.1729
Banijaspotted	Blackslavonian	Croatianturopolje	Swallowbelliedmangalitsa	0.00444265	0.000437263	10.1601
Pietrain	Austrianturopolje	Landrace	Krskopolje	0.00399026	0.000394139	10.124
Blackslavonian	Moravka	Croatianturopolje	Largewhite	0.00500314	0.000494327	10.1211
Blackslavonian	Moravka	Hungarianmangalitsa	Krskopolje	0.00430705	0.000428689	10.047
Blackslavonian	Landrace	Croatianturopolje	Duroc	0.00592981	0.000591291	10.0286
Croatianturopolje	Austrianturopolje	Hungarianmangalitsa	Krskopolje	0.00580878	0.000582042	9.98
Austrianturopolje	Hungarianmangalitsa	Landrace	Krskopolje	0.00383816	0.000385973	9.94412
Croatianturopolje	Hungarianmangalitsa	Austrianturopolje	Moravka	0.0050133	0.000508807	9.85305
Duroc	Krskopolje	Austrianturopolje	Swallowbelliedmangalitsa	0.00433131	0.000440246	9.83838
Banijaspotted	Moravka	Blackslavonian	Swallowbelliedmangalitsa	0.00298798	0.000303938	9.83091
Croatianturopolje	Duroc	Landrace	Krskopolje	0.00474279	0.000484872	9.78153
Blackslavonian	Moravka	Austrianturopolje	Largewhite	0.0040876	0.000418299	9.77196
Banijaspotted	Duroc	Croatianturopolje	Moravka	0.00474819	0.000486603	9.75783
Blackslavonian	Croatianturopolje	Largewhite	Moravka	0.00460391	0.000472093	9.75211
Pietrain	Banijaspotted	Duroc	Austrianturopolje	0.0044039	0.000452209	9.73864
Pietrain	Krskopolje	Moravka	Swallowbelliedmangalitsa	0.00345158	0.000354484	9.73692
Pietrain	Moravka	Croatianturopolje	Swallowbelliedmangalitsa	0.00451606	0.000470048	9.60766
Blackslavonian	Moravka	Duroc	Largewhite	0.00414912	0.000433302	9.57559
Banijaspotted	Krskopolje	Blackslavonian	Largewhite	0.003359	0.00035106	9.56816
Banijaspotted	Krskopolje	Croatianturopolje	Landrace	0.00388601	0.000414029	9.38584
Banijaspotted	Croatianturopolje	Krskopolje	Moravka	0.00348744	0.000372627	9.35906
Banijaspotted	Croatianturopolje	Austrianturopolje	Swallowbelliedmangalitsa	0.00451572	0.000488465	9.24471
Pietrain	Duroc	Banijaspotted	Blackslavonian	0.00414567	0.000452837	9.15488
Duroc	Krskopolje	Austrianturopolje	Hungarianmangalitsa	0.0044568	0.000487773	9.13703
Croatianturopolje	Swallowbelliedmangalitsa	Krskopolje	Moravka	0.00359873	0.000395439	9.10058
Banijaspotted	Moravka	Largewhite	Swallowbelliedmangalitsa	0.00346651	0.000381856	9.07805
Pietrain	Landrace	Largewhite	Hungarianmangalitsa	0.00482757	0.00053188	9.07643
Duroc	Moravka	Austrianturopolje	Landrace	0.0041206	0.000463144	8.89701
Blackslavonian	Moravka	Croatianturopolje	Krskopolje	0.00396556	0.000447226	8.86702
Banijaspotted	Moravka	Duroc	Krskopolje	0.00276033	0.000312116	8.84394
Pietrain	Banijaspotted	Landrace	Moravka	0.00280448	0.000318322	8.81018
Banijaspotted	Croatianturopolje	Largewhite	Krskopolje	0.00392569	0.000447866	8.76533
Pietrain	Krskopolje	Croatianturopolje	Duroc	0.00484845	0.000555003	8.73591
Croatianturopolje	Hungarianmangalitsa	Largewhite	Moravka	0.00429522	0.000494101	8.693
Blackslavonian	Croatianturopolje	Duroc	Moravka	0.00464742	0.000537642	8.64408
Banijaspotted	Landrace	Croatianturopolje	Duroc	0.00375673	0.000436374	8.60898
Pietrain	Banijaspotted	Blackslavonian	Hungarianmangalitsa	0.00367951	0.000430352	8.55001
Blackslavonian	Moravka	Austrianturopolje	Krskopolje	0.00305003	0.000358295	8.51262
Pietrain	Hungarianmangalitsa	Duroc	Moravka	0.00503717	0.000594081	8.47892
Banijaspotted	Hungarianmangalitsa	Blackslavonian	Croatianturopolje	0.00484719	0.000571843	8.47644
Pietrain	Blackslavonian	Banijaspotted	Moravka	0.00288295	0.000340574	8.46498
Blackslavonian	Moravka	Duroc	Krskopolje	0.00311155	0.000368458	8.44477
Banijaspotted	Duroc	Croatianturopolje	Largewhite	0.00478445	0.000572425	8.3582
Banijaspotted	Swallowbelliedmangalitsa	Blackslavonian	Croatianturopolje	0.0040687	0.000489517	8.31168
Pietrain	Krskopolje	Banijaspotted	Moravka	0.00240503	0.000289938	8.29498
Pietrain	Largewhite	Banijaspotted	Duroc	0.00349284	0.000421424	8.28818
Duroc	Moravka	Landrace	Hungarianmangalitsa	0.00469963	0.000567671	8.27879
Banijaspotted	Blackslavonian	Largewhite	Moravka	0.00280923	0.000343235	8.18456
Banijaspotted	Croatianturopolje	Blackslavonian	Austrianturopolje	0.00399563	0.000488441	8.18039
Pietrain	Moravka	Banijaspotted	Duroc	0.00345659	0.000423136	8.16896
Blackslavonian	Landrace	Croatianturopolje	Austrianturopolje	0.00389838	0.000481412	8.09781
Blackslavonian	Austrianturopolje	Largewhite	Krskopolje	0.00320196	0.000396104	8.08364
Duroc	Largewhite	Austrianturopolje	Krskopolje	0.00406048	0.000503428	8.06566
Pietrain	Largewhite	Banijaspotted	Moravka	0.00240443	0.000301773	7.96768
Banijaspotted	Blackslavonian	Austrianturopolje	Moravka	0.00269319	0.000338549	7.95509
Banijaspotted	Hungarianmangalitsa	Landrace	Largewhite	0.00339959	0.000431392	7.88052
Blackslavonian	Swallowbelliedmangalitsa	Duroc	Krskopolje	0.00335724	0.000427017	7.86207
Pietrain	Largewhite	Banijaspotted	Blackslavonian	0.00275628	0.000355032	7.76345
Croatianturopolje	Swallowbelliedmangalitsa	Duroc	Moravka	0.00402494	0.000527486	7.63041
Banijaspotted	Moravka	Blackslavonian	Hungarianmangalitsa	0.00260164	0.000341307	7.62257
Banijaspotted	Krskopolje	Hungarianmangalitsa	Moravka	0.00263799	0.000349265	7.55297
Banijaspotted	Moravka	Largewhite	Hungarianmangalitsa	0.00308016	0.000411259	7.48959
Banijaspotted	Moravka	Duroc	Largewhite	0.00275973	0.00036901	7.47873
Pietrain	Blackslavonian	Croatianturopolje	Swallowbelliedmangalitsa	0.00405153	0.000543234	7.45817
Pietrain	Hungarianmangalitsa	Blackslavonian	Austrianturopolje	0.00417407	0.000562143	7.42529
Banijaspotted	Swallowbelliedmangalitsa	Duroc	Krskopolje	0.00300602	0.000411852	7.2988
Blackslavonian	Krskopolje	Austrianturopolje	Moravka	0.00263309	0.000361858	7.27659
Blackslavonian	Hungarianmangalitsa	Landrace	Krskopolje	0.00275559	0.000380797	7.23638
Banijaspotted	Largewhite	Duroc	Landrace	0.00316076	0.000437005	7.23277
Blackslavonian	Hungarianmangalitsa	Duroc	Krskopolje	0.00348273	0.000481604	7.23152
Croatianturopolje	Moravka	Duroc	Largewhite	0.00410561	0.000569614	7.2077
Banijaspotted	Duroc	Croatianturopolje	Austrianturopolje	0.00350753	0.000488583	7.17898
Croatianturopolje	Landrace	Duroc	Krskopolje	0.00395123	0.000551008	7.17092
Banijaspotted	Krskopolje	Austrianturopolje	Hungarianmangalitsa	0.00268829	0.000375343	7.16222
Pietrain	Duroc	Croatianturopolje	Austrianturopolje	0.00426036	0.000598205	7.1219
Blackslavonian	Austrianturopolje	Largewhite	Moravka	0.00278503	0.000391312	7.11715
Banijaspotted	Largewhite	Blackslavonian	Landrace	0.00276799	0.000390566	7.08711
Pietrain	Largewhite	Landrace	Moravka	0.0023672	0.000335693	7.05166
Pietrain	Largewhite	Krskopolje	Moravka	0.00229999	0.000329035	6.99012
Croatianturopolje	Austrianturopolje	Hungarianmangalitsa	Moravka	0.00367546	0.00052833	6.95674
Austrianturopolje	Swallowbelliedmangalitsa	Landrace	Krskopolje	0.00237453	0.000343014	6.92254
Pietrain	Swallowbelliedmangalitsa	Blackslavonian	Austrianturopolje	0.00352	0.000510393	6.89665
Pietrain	Duroc	Moravka	Swallowbelliedmangalitsa	0.00320589	0.000465167	6.89192
Pietrain	Austrianturopolje	Banijaspotted	Blackslavonian	0.00287232	0.000418159	6.86896
Croatianturopolje	Hungarianmangalitsa	Landrace	Krskopolje	0.00298863	0.000439683	6.79724
Pietrain	Moravka	Duroc	Austrianturopolje	0.00319207	0.000472657	6.75345
Banijaspotted	Largewhite	Blackslavonian	Moravka	0.0023307	0.000345396	6.74791
Pietrain	Moravka	Croatianturopolje	Hungarianmangalitsa	0.00341993	0.000513634	6.6583
Blackslavonian	Krskopolje	Croatianturopolje	Austrianturopolje	0.00304886	0.000459237	6.63896
Banijaspotted	Largewhite	Duroc	Moravka	0.00272348	0.000411376	6.6204
Pietrain	Banijaspotted	Duroc	Swallowbelliedmangalitsa	0.00325996	0.000494776	6.58876
Banijaspotted	Hungarianmangalitsa	Duroc	Krskopolje	0.00313151	0.000475613	6.58417
Banijaspotted	Duroc	Hungarianmangalitsa	Moravka	0.00300917	0.000458311	6.56578
Pietrain	Landrace	Krskopolje	Moravka	0.00198485	0.000303788	6.53366
Pietrain	Landrace	Blackslavonian	Austrianturopolje	0.00258266	0.000398251	6.48501
Pietrain	Blackslavonian	Croatianturopolje	Hungarianmangalitsa	0.00376142	0.000597284	6.29754
Banijaspotted	Swallowbelliedmangalitsa	Landrace	Largewhite	0.00234719	0.000374215	6.27231
Blackslavonian	Austrianturopolje	Moravka	Swallowbelliedmangalitsa	0.00243685	0.000389054	6.26352
Banijaspotted	Blackslavonian	Krskopolje	Moravka	0.00177105	0.000283626	6.24432
Blackslavonian	Landrace	Duroc	Moravka	0.0027296	0.000450385	6.06059
Blackslavonian	Croatianturopolje	Largewhite	Krskopolje	0.00288752	0.000478717	6.03178
Pietrain	Moravka	Blackslavonian	Croatianturopolje	0.00286122	0.000481335	5.94434
Pietrain	Croatianturopolje	Austrianturopolje	Swallowbelliedmangalitsa	0.00337178	0.000571245	5.9025
Pietrain	Croatianturopolje	Austrianturopolje	Hungarianmangalitsa	0.00386015	0.000654358	5.89914
Duroc	Largewhite	Austrianturopolje	Swallowbelliedmangalitsa	0.00299187	0.000510262	5.8634
Croatianturopolje	Swallowbelliedmangalitsa	Austrianturopolje	Krskopolje	0.00287467	0.000491202	5.85231
Croatianturopolje	Moravka	Duroc	Landrace	0.00315797	0.000541339	5.83363
Austrianturopolje	Moravka	Landrace	Largewhite	0.00211161	0.000362944	5.81801
Croatianturopolje	Moravka	Austrianturopolje	Swallowbelliedmangalitsa	0.00292235	0.000504355	5.79423
Pietrain	Blackslavonian	Duroc	Austrianturopolje	0.00313055	0.000540826	5.78847
Blackslavonian	Croatianturopolje	Duroc	Krskopolje	0.00293103	0.00051166	5.72847
Pietrain	Moravka	Landrace	Krskopolje	0.00186233	0.000331413	5.61936
Pietrain	Duroc	Banijaspotted	Swallowbelliedmangalitsa	0.00285059	0.000507872	5.61281
Banijaspotted	Croatianturopolje	Landrace	Largewhite	0.00247607	0.000442819	5.59161
Landrace	Krskopolje	Largewhite	Moravka	0.00179512	0.000321277	5.58746
Blackslavonian	Croatianturopolje	Duroc	Landrace	0.00316408	0.000571743	5.53408
Pietrain	Landrace	Blackslavonian	Moravka	0.00182108	0.000337942	5.38873
Banijaspotted	Krskopolje	Croatianturopolje	Hungarianmangalitsa	0.00229072	0.000425437	5.3844
Blackslavonian	Krskopolje	Duroc	Landrace	0.00237251	0.000440865	5.3815
Pietrain	Landrace	Hungarianmangalitsa	Moravka	0.00224201	0.00041786	5.36546
Duroc	Moravka	Austrianturopolje	Largewhite	0.00269464	0.00050603	5.32507
Banijaspotted	Croatianturopolje	Duroc	Krskopolje	0.00257981	0.000484684	5.32268
Blackslavonian	Largewhite	Croatianturopolje	Austrianturopolje	0.00273441	0.000514709	5.31253
Pietrain	Krskopolje	Blackslavonian	Swallowbelliedmangalitsa	0.00206216	0.00038836	5.30992
Duroc	Austrianturopolje	Landrace	Moravka	0.00209294	0.000396694	5.27596
Pietrain	Krskopolje	Blackslavonian	Hungarianmangalitsa	0.00233465	0.000442652	5.27424
Banijaspotted	Largewhite	Landrace	Krskopolje	0.00162919	0.000314715	5.17672
Croatianturopolje	Hungarianmangalitsa	Austrianturopolje	Krskopolje	0.0027832	0.00053876	5.16593
Croatianturopolje	Hungarianmangalitsa	Krskopolje	Moravka	0.0022301	0.000434246	5.13558
Pietrain	Duroc	Banijaspotted	Hungarianmangalitsa	0.00299759	0.00058484	5.12549
Banijaspotted	Krskopolje	Austrianturopolje	Swallowbelliedmangalitsa	0.00170602	0.000334376	5.10208
Pietrain	Largewhite	Hungarianmangalitsa	Moravka	0.00226613	0.000448046	5.05781
Banijaspotted	Austrianturopolje	Krskopolje	Moravka	0.00135412	0.000275003	4.92401
Duroc	Landrace	Austrianturopolje	Krskopolje	0.00226401	0.0004673	4.84488
Croatianturopolje	Hungarianmangalitsa	Duroc	Moravka	0.0027818	0.000577389	4.8179
Pietrain	Banijaspotted	Duroc	Hungarianmangalitsa	0.00255018	0.000534061	4.77507
Austrianturopolje	Hungarianmangalitsa	Landrace	Largewhite	0.00208749	0.000440175	4.74241
Pietrain	Duroc	Blackslavonian	Austrianturopolje	0.00247415	0.000521993	4.73983
Duroc	Largewhite	Austrianturopolje	Hungarianmangalitsa	0.00270613	0.000573047	4.72235
Austrianturopolje	Krskopolje	Landrace	Largewhite	0.00179647	0.000380861	4.71686
Hungarianmangalitsa	Swallowbelliedmangalitsa	Krskopolje	Moravka	0.00136862	0.000296206	4.6205
Banijaspotted	Krskopolje	Blackslavonian	Moravka	0.00129313	0.00028035	4.61255
Landrace	Moravka	Largewhite	Krskopolje	0.00147998	0.0003216	4.60193
Blackslavonian	Austrianturopolje	Krskopolje	Swallowbelliedmangalitsa	0.00201991	0.000444483	4.54441
Pietrain	Austrianturopolje	Banijaspotted	Duroc	0.00221592	0.000500583	4.42668
Blackslavonian	Swallowbelliedmangalitsa	Duroc	Landrace	0.00206528	0.000470048	4.39376
Blackslavonian	Duroc	Austrianturopolje	Landrace	0.00213993	0.000493152	4.3393
Pietrain	Largewhite	Croatianturopolje	Duroc	0.00247925	0.000582105	4.25912
Blackslavonian	Croatianturopolje	Krskopolje	Moravka	0.00171639	0.000404436	4.24391
Croatianturopolje	Duroc	Largewhite	Krskopolje	0.0023692	0.000560011	4.23063
Croatianturopolje	Duroc	Landrace	Largewhite	0.00237359	0.000567574	4.182
Austrianturopolje	Landrace	Hungarianmangalitsa	Swallowbelliedmangalitsa	0.0015551	0.000374722	4.15
Duroc	Landrace	Austrianturopolje	Swallowbelliedmangalitsa	0.00195678	0.000472945	4.13743
Croatianturopolje	Hungarianmangalitsa	Largewhite	Krskopolje	0.00206512	0.000501999	4.11379
Austrianturopolje	Moravka	Hungarianmangalitsa	Swallowbelliedmangalitsa	0.00146009	0.000355371	4.10864
Pietrain	Duroc	Banijaspotted	Croatianturopolje	0.00235947	0.000588334	4.01042
Banijaspotted	Austrianturopolje	Landrace	Largewhite	0.0013121	0.000328708	3.99169
Banijaspotted	Krskopolje	Landrace	Moravka	0.0010427	0.000263459	3.95773
Pietrain	Duroc	Banijaspotted	Krskopolje	0.00160938	0.000408534	3.93941
Austrianturopolje	Hungarianmangalitsa	Largewhite	Krskopolje	0.00175067	0.000448505	3.90334
Blackslavonian	Swallowbelliedmangalitsa	Landrace	Krskopolje	0.00129196	0.000332516	3.8854
Banijaspotted	Moravka	Croatianturopolje	Krskopolje	0.00144127	0.000372301	3.87125
Croatianturopolje	Swallowbelliedmangalitsa	Landrace	Krskopolje	0.001525	0.000397741	3.83416
Croatianturopolje	Largewhite	Duroc	Krskopolje	0.00221013	0.000578324	3.82161
Pietrain	Krskopolje	Blackslavonian	Austrianturopolje	0.00150009	0.000393591	3.81128
Pietrain	Croatianturopolje	Duroc	Moravka	0.00225537	0.000600262	3.7573
Banijaspotted	Blackslavonian	Duroc	Moravka	0.00141984	0.000381997	3.71687
Blackslavonian	Croatianturopolje	Landrace	Moravka	0.00148334	0.000406256	3.65125
Croatianturopolje	Swallowbelliedmangalitsa	Largewhite	Krskopolje	0.00165388	0.000465998	3.54912
Pietrain	Landrace	Hungarianmangalitsa	Swallowbelliedmangalitsa	0.00119114	0.000338258	3.52139
Pietrain	Largewhite	Austrianturopolje	Moravka	0.00135003	0.00038341	3.52111
Croatianturopolje	Landrace	Hungarianmangalitsa	Swallowbelliedmangalitsa	0.00167951	0.000478962	3.50656
Croatianturopolje	Moravka	Hungarianmangalitsa	Swallowbelliedmangalitsa	0.0015845	0.000457021	3.46702
Banijaspotted	Moravka	Croatianturopolje	Largewhite	0.00144067	0.000416817	3.45635
Banijaspotted	Krskopolje	Croatianturopolje	Swallowbelliedmangalitsa	0.00130845	0.000387234	3.37896
Austrianturopolje	Swallowbelliedmangalitsa	Largewhite	Krskopolje	0.00133944	0.000399179	3.35548
Pietrain	Landrace	Blackslavonian	Duroc	0.00148353	0.000449065	3.30361
Banijaspotted	Duroc	Landrace	Hungarianmangalitsa	0.00180424	0.000546263	3.30288
Duroc	Landrace	Hungarianmangalitsa	Swallowbelliedmangalitsa	0.00133814	0.000413473	3.23634
Banijaspotted	Duroc	Croatianturopolje	Hungarianmangalitsa	0.00173902	0.000547677	3.17527
Duroc	Moravka	Hungarianmangalitsa	Swallowbelliedmangalitsa	0.00124313	0.000391952	3.17165
Pietrain	Moravka	Hungarianmangalitsa	Swallowbelliedmangalitsa	0.00109613	0.000348473	3.14552
Banijaspotted	Duroc	Austrianturopolje	Moravka	0.00124066	0.000395015	3.1408
Banijaspotted	Blackslavonian	Largewhite	Krskopolje	0.00103818	0.000340963	3.04483
Blackslavonian	Moravka	Largewhite	Krskopolje	-0.00103757	0.000345516	-3.00298
Landrace	Largewhite	Moravka	Swallowbelliedmangalitsa	-0.00107652	0.000357769	-3.00898
Banijaspotted	Moravka	Croatianturopolje	Duroc	-0.00131906	0.000427075	-3.0886
Banijaspotted	Blackslavonian	Duroc	Austrianturopolje	-0.00127335	0.000412151	-3.08952
Blackslavonian	Austrianturopolje	Duroc	Moravka	-0.001391	0.000449106	-3.09727
Landrace	Largewhite	Hungarianmangalitsa	Swallowbelliedmangalitsa	-0.0010524	0.000337565	-3.11762
Blackslavonian	Austrianturopolje	Landrace	Krskopolje	-0.00108257	0.000344699	-3.14063
Banijaspotted	Blackslavonian	Duroc	Largewhite	-0.00138939	0.00044097	-3.15076
Pietrain	Landrace	Croatianturopolje	Krskopolje	-0.00154165	0.000472933	-3.25975
Blackslavonian	Duroc	Austrianturopolje	Moravka	-0.00145252	0.000441968	-3.28648
Duroc	Moravka	Landrace	Largewhite	-0.00142596	0.000428054	-3.33126
Banijaspotted	Austrianturopolje	Hungarianmangalitsa	Swallowbelliedmangalitsa	-0.00107374	0.000321942	-3.33521
Pietrain	Landrace	Banijaspotted	Croatianturopolje	-0.00146249	0.000435626	-3.35721
Banijaspotted	Landrace	Austrianturopolje	Hungarianmangalitsa	-0.00114987	0.000341925	-3.36292
Croatianturopolje	Landrace	Duroc	Moravka	-0.00191782	0.00056899	-3.37057
Duroc	Krskopolje	Largewhite	Swallowbelliedmangalitsa	-0.00178392	0.000528916	-3.37279
Banijaspotted	Krskopolje	Hungarianmangalitsa	Swallowbelliedmangalitsa	-0.000982274	0.000290601	-3.38015
Pietrain	Landrace	Banijaspotted	Duroc	-0.00135683	0.000398143	-3.40788
Pietrain	Largewhite	Blackslavonian	Croatianturopolje	-0.00174269	0.00050045	-3.48224
Banijaspotted	Moravka	Duroc	Austrianturopolje	-0.00121183	0.000347788	-3.48439
Pietrain	Landrace	Duroc	Hungarianmangalitsa	-0.00190447	0.000545189	-3.49323
Pietrain	Austrianturopolje	Croatianturopolje	Swallowbelliedmangalitsa	-0.00195734	0.000556755	-3.51562
Croatianturopolje	Hungarianmangalitsa	Duroc	Austrianturopolje	-0.0022315	0.000626117	-3.56403
Pietrain	Landrace	Croatianturopolje	Hungarianmangalitsa	-0.00179881	0.000501325	-3.58811
Pietrain	Landrace	Banijaspotted	Moravka	-0.00101928	0.000283394	-3.5967
Banijaspotted	Duroc	Austrianturopolje	Hungarianmangalitsa	-0.00176851	0.000485899	-3.63965
Banijaspotted	Austrianturopolje	Duroc	Krskopolje	-0.00132528	0.000362674	-3.6542
Banijaspotted	Krskopolje	Blackslavonian	Hungarianmangalitsa	-0.00134486	0.000365143	-3.6831
Banijaspotted	Austrianturopolje	Croatianturopolje	Swallowbelliedmangalitsa	-0.00156622	0.000421779	-3.71337
Duroc	Hungarianmangalitsa	Landrace	Krskopolje	-0.00175416	0.000468351	-3.74539
Banijaspotted	Krskopolje	Duroc	Largewhite	-0.00150495	0.00039619	-3.79854
Banijaspotted	Hungarianmangalitsa	Austrianturopolje	Moravka	-0.00165476	0.00043287	-3.82276
Banijaspotted	Duroc	Blackslavonian	Largewhite	-0.00178216	0.000460883	-3.86684
Pietrain	Moravka	Croatianturopolje	Austrianturopolje	-0.00177807	0.000457076	-3.89009
Banijaspotted	Krskopolje	Landrace	Hungarianmangalitsa	-0.00159529	0.000404347	-3.94535
Croatianturopolje	Hungarianmangalitsa	Duroc	Landrace	-0.00243694	0.000613569	-3.97174
Pietrain	Landrace	Duroc	Krskopolje	-0.00164731	0.00040534	-4.06401
Pietrain	Krskopolje	Blackslavonian	Moravka	-0.00138942	0.00033984	-4.08846
Croatianturopolje	Austrianturopolje	Largewhite	Moravka	-0.00181888	0.000442486	-4.11059
Pietrain	Largewhite	Blackslavonian	Austrianturopolje	-0.00170188	0.000410011	-4.15081
Blackslavonian	Landrace	Duroc	Austrianturopolje	-0.00203143	0.000485805	-4.18157
Pietrain	Banijaspotted	Austrianturopolje	Hungarianmangalitsa	-0.00185372	0.000434758	-4.2638
Croatianturopolje	Swallowbelliedmangalitsa	Duroc	Austrianturopolje	-0.00244846	0.000572431	-4.2773
Banijaspotted	Blackslavonian	Croatianturopolje	Duroc	-0.00217308	0.000507816	-4.27926
Duroc	Krskopolje	Landrace	Largewhite	-0.0017411	0.000406304	-4.28521
Blackslavonian	Croatianturopolje	Austrianturopolje	Hungarianmangalitsa	-0.00259487	0.000602296	-4.30829
Pietrain	Austrianturopolje	Banijaspotted	Moravka	-0.00156714	0.000354637	-4.41899
Banijaspotted	Austrianturopolje	Blackslavonian	Duroc	-0.00178573	0.000402723	-4.43415
Blackslavonian	Austrianturopolje	Landrace	Moravka	-0.00149951	0.000337541	-4.44244
Duroc	Austrianturopolje	Largewhite	Krskopolje	-0.00205475	0.000456815	-4.498
Pietrain	Landrace	Austrianturopolje	Swallowbelliedmangalitsa	-0.00181246	0.000393075	-4.61096
Pietrain	Duroc	Croatianturopolje	Moravka	-0.00271477	0.00058587	-4.63374
Pietrain	Moravka	Blackslavonian	Duroc	-0.00210892	0.000450244	-4.68394
Pietrain	Duroc	Krskopolje	Moravka	-0.00196469	0.000418393	-4.69578
Blackslavonian	Hungarianmangalitsa	Croatianturopolje	Austrianturopolje	-0.00275993	0.000568753	-4.85259
Banijaspotted	Swallowbelliedmangalitsa	Blackslavonian	Austrianturopolje	-0.00201324	0.000411467	-4.89283
Landrace	Krskopolje	Hungarianmangalitsa	Swallowbelliedmangalitsa	-0.00146363	0.000299046	-4.89434
Banijaspotted	Duroc	Blackslavonian	Moravka	-0.00181842	0.000369916	-4.91576
Pietrain	Blackslavonian	Duroc	Moravka	-0.00239205	0.000485388	-4.92812
Pietrain	Banijaspotted	Landrace	Krskopolje	-0.00156198	0.000314756	-4.96253
Duroc	Swallowbelliedmangalitsa	Landrace	Largewhite	-0.00250247	0.000502667	-4.97839
Blackslavonian	Hungarianmangalitsa	Landrace	Largewhite	-0.00219704	0.000439398	-5.00012
Duroc	Krskopolje	Largewhite	Moravka	-0.00202962	0.000405752	-5.0021
Pietrain	Largewhite	Duroc	Austrianturopolje	-0.00243844	0.000486703	-5.01013
Pietrain	Krskopolje	Banijaspotted	Landrace	-0.00144215	0.00028753	-5.01566
Croatianturopolje	Krskopolje	Austrianturopolje	Hungarianmangalitsa	-0.00302558	0.00060163	-5.02897
Pietrain	Blackslavonian	Croatianturopolje	Austrianturopolje	-0.0026936	0.000533339	-5.05044
Blackslavonian	Krskopolje	Croatianturopolje	Hungarianmangalitsa	-0.0025716	0.000508221	-5.06
Blackslavonian	Duroc	Croatianturopolje	Hungarianmangalitsa	-0.00312329	0.000612186	-5.10187
Banijaspotted	Moravka	Croatianturopolje	Landrace	-0.00198304	0.000387473	-5.11789
Banijaspotted	Landrace	Largewhite	Krskopolje	-0.00147938	0.000288521	-5.12746
Banijaspotted	Hungarianmangalitsa	Duroc	Largewhite	-0.0028593	0.000554596	-5.15564
Pietrain	Duroc	Blackslavonian	Krskopolje	-0.00253628	0.000489364	-5.18282
Banijaspotted	Moravka	Blackslavonian	Croatianturopolje	-0.00191919	0.000364988	-5.25823
Banijaspotted	Swallowbelliedmangalitsa	Duroc	Largewhite	-0.00257355	0.00048717	-5.28266
Croatianturopolje	Krskopolje	Austrianturopolje	Swallowbelliedmangalitsa	-0.0028097	0.000530421	-5.29712
Banijaspotted	Duroc	Largewhite	Hungarianmangalitsa	-0.00304542	0.00057376	-5.30784
Blackslavonian	Swallowbelliedmangalitsa	Croatianturopolje	Austrianturopolje	-0.00263551	0.000493194	-5.34377
Blackslavonian	Austrianturopolje	Hungarianmangalitsa	Krskopolje	-0.00267399	0.000499082	-5.35781
Duroc	Hungarianmangalitsa	Austrianturopolje	Moravka	-0.00289542	0.000535786	-5.40407
Croatianturopolje	Austrianturopolje	Krskopolje	Moravka	-0.00213333	0.000383472	-5.56319
Pietrain	Landrace	Banijaspotted	Swallowbelliedmangalitsa	-0.00207016	0.000371242	-5.57631
Banijaspotted	Austrianturopolje	Blackslavonian	Moravka	-0.0017569	0.000314559	-5.58528
Pietrain	Krskopolje	Croatianturopolje	Moravka	-0.00253425	0.000451803	-5.6092
Pietrain	Largewhite	Blackslavonian	Hungarianmangalitsa	-0.00261798	0.000466528	-5.61162
Banijaspotted	Blackslavonian	Croatianturopolje	Krskopolje	-0.00252429	0.000449333	-5.61787
Croatianturopolje	Austrianturopolje	Duroc	Landrace	-0.00305557	0.000543211	-5.62502
Croatianturopolje	Largewhite	Duroc	Moravka	-0.00334378	0.00059345	-5.63448
Pietrain	Largewhite	Moravka	Swallowbelliedmangalitsa	-0.00212739	0.000376742	-5.64681
Pietrain	Blackslavonian	Landrace	Largewhite	-0.00252946	0.000438631	-5.76671
Pietrain	Largewhite	Duroc	Hungarianmangalitsa	-0.00335454	0.000568796	-5.89762
Pietrain	Largewhite	Blackslavonian	Swallowbelliedmangalitsa	-0.00247924	0.000412477	-6.01062
Pietrain	Duroc	Hungarianmangalitsa	Moravka	-0.0033529	0.000555123	-6.03991
Banijaspotted	Duroc	Austrianturopolje	Swallowbelliedmangalitsa	-0.00262529	0.00043464	-6.04014
Pietrain	Duroc	Austrianturopolje	Hungarianmangalitsa	-0.00362223	0.000592216	-6.1164
Pietrain	Moravka	Banijaspotted	Krskopolje	-0.00196143	0.000319341	-6.14212
Pietrain	Largewhite	Duroc	Swallowbelliedmangalitsa	-0.0032158	0.000521918	-6.16151
Duroc	Krskopolje	Landrace	Hungarianmangalitsa	-0.00339953	0.000542502	-6.2664
Blackslavonian	Moravka	Landrace	Largewhite	-0.00217293	0.000346624	-6.26882
Blackslavonian	Duroc	Croatianturopolje	Swallowbelliedmangalitsa	-0.00356041	0.000565533	-6.29568
Blackslavonian	Croatianturopolje	Austrianturopolje	Swallowbelliedmangalitsa	-0.00337336	0.000530376	-6.36032
Banijaspotted	Swallowbelliedmangalitsa	Blackslavonian	Moravka	-0.00220791	0.000346604	-6.37012
Blackslavonian	Landrace	Largewhite	Krskopolje	-0.00251756	0.000393538	-6.39724
Blackslavonian	Duroc	Largewhite	Moravka	-0.00284548	0.000437399	-6.50546
Banijaspotted	Croatianturopolje	Blackslavonian	Moravka	-0.00267243	0.000410154	-6.51568
Pietrain	Largewhite	Blackslavonian	Landrace	-0.00271905	0.000416008	-6.53604
Blackslavonian	Croatianturopolje	Landrace	Largewhite	-0.00312056	0.000474236	-6.58019
Pietrain	Duroc	Landrace	Largewhite	-0.00327643	0.000488692	-6.70448
Blackslavonian	Krskopolje	Croatianturopolje	Swallowbelliedmangalitsa	-0.0031342	0.000466826	-6.71385
Pietrain	Krskopolje	Duroc	Hungarianmangalitsa	-0.00365863	0.000544027	-6.72508
Austrianturopolje	Moravka	Landrace	Krskopolje	-0.00212793	0.0003164	-6.72543
Pietrain	Banijaspotted	Croatianturopolje	Duroc	-0.00365107	0.000541235	-6.74581
Blackslavonian	Austrianturopolje	Hungarianmangalitsa	Moravka	-0.00309092	0.000457622	-6.75431
Blackslavonian	Krskopolje	Landrace	Largewhite	-0.00248807	0.000367482	-6.77057
Banijaspotted	Krskopolje	Largewhite	Moravka	-0.00206587	0.000304876	-6.77611
Banijaspotted	Largewhite	Krskopolje	Moravka	-0.00206647	0.000303983	-6.79798
Pietrain	Largewhite	Blackslavonian	Krskopolje	-0.00265184	0.000389527	-6.80785
Pietrain	Landrace	Austrianturopolje	Hungarianmangalitsa	-0.00300359	0.000440888	-6.81259
Banijaspotted	Krskopolje	Landrace	Swallowbelliedmangalitsa	-0.00257756	0.000362926	-7.10217
Banijaspotted	Moravka	Croatianturopolje	Austrianturopolje	-0.0025309	0.000353916	-7.15111
Banijaspotted	Croatianturopolje	Duroc	Landrace	-0.00382195	0.00053398	-7.15748
Duroc	Krskopolje	Landrace	Swallowbelliedmangalitsa	-0.00352502	0.000492415	-7.15864
Pietrain	Landrace	Austrianturopolje	Krskopolje	-0.00274643	0.000383552	-7.16051
Banijaspotted	Krskopolje	Blackslavonian	Swallowbelliedmangalitsa	-0.00232713	0.000323802	-7.1869
Pietrain	Duroc	Austrianturopolje	Swallowbelliedmangalitsa	-0.00376923	0.000523672	-7.1977
Banijaspotted	Duroc	Blackslavonian	Austrianturopolje	-0.00305908	0.00042469	-7.2031
Banijaspotted	Blackslavonian	Croatianturopolje	Largewhite	-0.00356247	0.000491289	-7.25127
Croatianturopolje	Austrianturopolje	Duroc	Largewhite	-0.00421954	0.000580454	-7.26939
Pietrain	Austrianturopolje	Duroc	Moravka	-0.00378306	0.000517295	-7.31315
Croatianturopolje	Largewhite	Austrianturopolje	Swallowbelliedmangalitsa	-0.00414914	0.000564671	-7.34789
Banijaspotted	Duroc	Largewhite	Swallowbelliedmangalitsa	-0.00390221	0.000530433	-7.35664
Duroc	Swallowbelliedmangalitsa	Landrace	Krskopolje	-0.00321779	0.000436201	-7.37685
Blackslavonian	Swallowbelliedmangalitsa	Austrianturopolje	Moravka	-0.00288786	0.000390215	-7.40067
Pietrain	Largewhite	Duroc	Landrace	-0.00345561	0.000465979	-7.41581
Croatianturopolje	Largewhite	Austrianturopolje	Hungarianmangalitsa	-0.00477625	0.000642985	-7.42825
Banijaspotted	Hungarianmangalitsa	Blackslavonian	Moravka	-0.00301392	0.000402566	-7.48678
Croatianturopolje	Moravka	Landrace	Krskopolje	-0.00297745	0.000396374	-7.51173
Pietrain	Landrace	Banijaspotted	Hungarianmangalitsa	-0.0032613	0.000429776	-7.58836
Croatianturopolje	Austrianturopolje	Landrace	Moravka	-0.00298285	0.000388596	-7.67597
Duroc	Austrianturopolje	Landrace	Largewhite	-0.00353756	0.000458019	-7.72362
Pietrain	Krskopolje	Duroc	Swallowbelliedmangalitsa	-0.00393112	0.000501038	-7.84596
Croatianturopolje	Austrianturopolje	Duroc	Krskopolje	-0.0039051	0.000497369	-7.85151
Pietrain	Largewhite	Duroc	Krskopolje	-0.0033884	0.000430459	-7.87161
Pietrain	Krskopolje	Austrianturopolje	Moravka	-0.00288951	0.000366795	-7.87773
Pietrain	Banijaspotted	Blackslavonian	Moravka	-0.00268255	0.000337861	-7.9398
Croatianturopolje	Austrianturopolje	Moravka	Swallowbelliedmangalitsa	-0.00355105	0.000443287	-8.01072
Banijaspotted	Blackslavonian	Croatianturopolje	Austrianturopolje	-0.00344643	0.000428753	-8.03825
Banijaspotted	Duroc	Austrianturopolje	Landrace	-0.00357275	0.000443697	-8.05223
Duroc	Moravka	Austrianturopolje	Krskopolje	-0.00359965	0.000441338	-8.15621
Blackslavonian	Largewhite	Croatianturopolje	Hungarianmangalitsa	-0.00463671	0.000566284	-8.18797
Blackslavonian	Austrianturopolje	Duroc	Largewhite	-0.00417603	0.000508746	-8.20848
Blackslavonian	Swallowbelliedmangalitsa	Landrace	Largewhite	-0.00324944	0.000388787	-8.35791
Pietrain	Hungarianmangalitsa	Croatianturopolje	Austrianturopolje	-0.00545352	0.000646064	-8.44115
Duroc	Landrace	Largewhite	Moravka	-0.00382474	0.000452074	-8.46042
Pietrain	Landrace	Banijaspotted	Blackslavonian	-0.00284036	0.000334497	-8.49145
Croatianturopolje	Austrianturopolje	Largewhite	Hungarianmangalitsa	-0.00549433	0.000642053	-8.55744
Banijaspotted	Moravka	Hungarianmangalitsa	Krskopolje	-0.00307956	0.000357693	-8.60951
Croatianturopolje	Moravka	Largewhite	Krskopolje	-0.00392509	0.000455847	-8.61054
Pietrain	Hungarianmangalitsa	Duroc	Krskopolje	-0.00504684	0.000584282	-8.63768
Pietrain	Krskopolje	Hungarianmangalitsa	Moravka	-0.00372408	0.000419624	-8.87479
Pietrain	Moravka	Croatianturopolje	Duroc	-0.00497014	0.000557586	-8.91367
Pietrain	Hungarianmangalitsa	Landrace	Largewhite	-0.0047265	0.000526008	-8.98561
Pietrain	Blackslavonian	Banijaspotted	Krskopolje	-0.00325456	0.000359729	-9.04725
Pietrain	Blackslavonian	Croatianturopolje	Duroc	-0.00582415	0.000640595	-9.09178
Blackslavonian	Largewhite	Croatianturopolje	Swallowbelliedmangalitsa	-0.00478809	0.000526166	-9.09996
Blackslavonian	Duroc	Landrace	Moravka	-0.00359245	0.000394022	-9.1174
Austrianturopolje	Largewhite	Krskopolje	Moravka	-0.00342059	0.000375104	-9.11902
Banijaspotted	Krskopolje	Blackslavonian	Croatianturopolje	-0.00363558	0.000396712	-9.16428
Pietrain	Swallowbelliedmangalitsa	Croatianturopolje	Austrianturopolje	-0.00532911	0.000579326	-9.19881
Banijaspotted	Landrace	Duroc	Austrianturopolje	-0.00330478	0.000359178	-9.20095
Banijaspotted	Landrace	Blackslavonian	Croatianturopolje	-0.00340253	0.000369325	-9.21285
Pietrain	Banijaspotted	Duroc	Moravka	-0.00381189	0.000411957	-9.25313
Banijaspotted	Austrianturopolje	Blackslavonian	Krskopolje	-0.00311102	0.000334847	-9.29087
Blackslavonian	Moravka	Krskopolje	Swallowbelliedmangalitsa	-0.00350104	0.0003763	-9.30386
Croatianturopolje	Austrianturopolje	Largewhite	Swallowbelliedmangalitsa	-0.00536992	0.000575839	-9.32539
Banijaspotted	Moravka	Blackslavonian	Duroc	-0.00323825	0.000343101	-9.43821
Pietrain	Croatianturopolje	Duroc	Krskopolje	-0.00559854	0.000592914	-9.44241
Blackslavonian	Austrianturopolje	Croatianturopolje	Hungarianmangalitsa	-0.00535479	0.000565974	-9.4612
Banijaspotted	Landrace	Blackslavonian	Austrianturopolje	-0.00295058	0.000308963	-9.54994
Pietrain	Duroc	Austrianturopolje	Krskopolje	-0.00501044	0.00052321	-9.57635
Croatianturopolje	Landrace	Austrianturopolje	Swallowbelliedmangalitsa	-0.00518423	0.000541125	-9.58047
Pietrain	Swallowbelliedmangalitsa	Duroc	Krskopolje	-0.00517233	0.000539692	-9.58385
Blackslavonian	Landrace	Croatianturopolje	Swallowbelliedmangalitsa	-0.00465921	0.000485943	-9.58797
Pietrain	Krskopolje	Duroc	Austrianturopolje	-0.00449319	0.000464365	-9.67599
Blackslavonian	Hungarianmangalitsa	Austrianturopolje	Moravka	-0.00434794	0.000445378	-9.76237
Banijaspotted	Landrace	Duroc	Swallowbelliedmangalitsa	-0.00397329	0.000403746	-9.84107
Pietrain	Landrace	Banijaspotted	Krskopolje	-0.00300413	0.000304926	-9.85202
Duroc	Landrace	Moravka	Swallowbelliedmangalitsa	-0.00425677	0.000427368	-9.96041
Banijaspotted	Duroc	Moravka	Swallowbelliedmangalitsa	-0.00386595	0.000387749	-9.97025
Banijaspotted	Landrace	Krskopolje	Moravka	-0.00238161	0.000238643	-9.97983
Austrianturopolje	Largewhite	Landrace	Krskopolje	-0.00392305	0.000389833	-10.0634
Banijaspotted	Duroc	Blackslavonian	Hungarianmangalitsa	-0.00482759	0.000479099	-10.0764
Pietrain	Duroc	Blackslavonian	Moravka	-0.00450097	0.000445912	-10.0939
Blackslavonian	Moravka	Largewhite	Swallowbelliedmangalitsa	-0.00453861	0.000445145	-10.1958
Croatianturopolje	Largewhite	Landrace	Krskopolje	-0.00477258	0.000465504	-10.2525
Banijaspotted	Landrace	Duroc	Hungarianmangalitsa	-0.00445464	0.000428551	-10.3947
Banijaspotted	Krskopolje	Duroc	Moravka	-0.00357081	0.000341902	-10.444
Duroc	Krskopolje	Landrace	Moravka	-0.00377071	0.00036039	-10.4629
Pietrain	Croatianturopolje	Landrace	Largewhite	-0.00565002	0.000538952	-10.4833
Pietrain	Austrianturopolje	Blackslavonian	Moravka	-0.00443945	0.000423086	-10.493
Blackslavonian	Landrace	Croatianturopolje	Hungarianmangalitsa	-0.00556023	0.000529333	-10.5042
Croatianturopolje	Duroc	Landrace	Moravka	-0.0050758	0.000482912	-10.5108
Pietrain	Hungarianmangalitsa	Banijaspotted	Krskopolje	-0.00459942	0.000435183	-10.5689
Croatianturopolje	Landrace	Largewhite	Krskopolje	-0.00540507	0.000504718	-10.7091
Blackslavonian	Largewhite	Duroc	Austrianturopolje	-0.00556899	0.000518452	-10.7416
Banijaspotted	Krskopolje	Largewhite	Hungarianmangalitsa	-0.00470386	0.000437578	-10.7498
Blackslavonian	Austrianturopolje	Landrace	Largewhite	-0.00428453	0.000397445	-10.7802
Banijaspotted	Swallowbelliedmangalitsa	Duroc	Landrace	-0.00492075	0.000455196	-10.8102
Pietrain	Croatianturopolje	Blackslavonian	Moravka	-0.00535498	0.000494031	-10.8394
Blackslavonian	Largewhite	Krskopolje	Moravka	-0.00383752	0.0003537	-10.8496
Croatianturopolje	Duroc	Austrianturopolje	Hungarianmangalitsa	-0.00748238	0.000688592	-10.8662
Blackslavonian	Moravka	Landrace	Krskopolje	-0.0032105	0.000295214	-10.8751
Croatianturopolje	Austrianturopolje	Landrace	Hungarianmangalitsa	-0.00665831	0.000609915	-10.9168
Blackslavonian	Moravka	Largewhite	Hungarianmangalitsa	-0.00534463	0.000488451	-10.942
Croatianturopolje	Austrianturopolje	Krskopolje	Swallowbelliedmangalitsa	-0.00568437	0.000514842	-11.041
Pietrain	Swallowbelliedmangalitsa	Blackslavonian	Moravka	-0.00489046	0.000440265	-11.108
Blackslavonian	Swallowbelliedmangalitsa	Croatianturopolje	Moravka	-0.00552337	0.000492457	-11.216
Banijaspotted	Hungarianmangalitsa	Croatianturopolje	Austrianturopolje	-0.00620635	0.0005521	-11.2414
Croatianturopolje	Landrace	Austrianturopolje	Hungarianmangalitsa	-0.00686374	0.000609918	-11.2535
Austrianturopolje	Landrace	Krskopolje	Moravka	-0.00373573	0.000331602	-11.2657
Banijaspotted	Largewhite	Duroc	Hungarianmangalitsa	-0.00590472	0.000523768	-11.2735
Blackslavonian	Austrianturopolje	Croatianturopolje	Swallowbelliedmangalitsa	-0.00600887	0.000519094	-11.5757
Austrianturopolje	Moravka	Largewhite	Krskopolje	-0.00423954	0.000363157	-11.6741
Croatianturopolje	Austrianturopolje	Duroc	Moravka	-0.00603842	0.000516137	-11.6993
Blackslavonian	Austrianturopolje	Croatianturopolje	Duroc	-0.00705471	0.000601397	-11.7306
Duroc	Largewhite	Moravka	Swallowbelliedmangalitsa	-0.00533328	0.000453485	-11.7607
Pietrain	Hungarianmangalitsa	Blackslavonian	Moravka	-0.00569647	0.000483708	-11.7767
Croatianturopolje	Duroc	Austrianturopolje	Swallowbelliedmangalitsa	-0.00714101	0.000604068	-11.8215
Pietrain	Croatianturopolje	Blackslavonian	Duroc	-0.00761035	0.000639057	-11.9087
Banijaspotted	Landrace	Blackslavonian	Swallowbelliedmangalitsa	-0.00361909	0.000303317	-11.9317
Banijaspotted	Landrace	Blackslavonian	Hungarianmangalitsa	-0.00410045	0.000343418	-11.9401
Banijaspotted	Hungarianmangalitsa	Duroc	Landrace	-0.00625889	0.000523729	-11.9506
Pietrain	Swallowbelliedmangalitsa	Landrace	Largewhite	-0.0057789	0.000479983	-12.0398
Blackslavonian	Krskopolje	Duroc	Moravka	-0.00499065	0.000414028	-12.0539
Croatianturopolje	Austrianturopolje	Landrace	Swallowbelliedmangalitsa	-0.0065339	0.000538539	-12.1326
Blackslavonian	Croatianturopolje	Hungarianmangalitsa	Moravka	-0.00676638	0.00055742	-12.1387
Banijaspotted	Krskopolje	Moravka	Swallowbelliedmangalitsa	-0.00362026	0.000297422	-12.1721
Banijaspotted	Krskopolje	Blackslavonian	Austrianturopolje	-0.00403315	0.000330669	-12.1969
Pietrain	Moravka	Landrace	Largewhite	-0.00470238	0.000384352	-12.2346
Duroc	Largewhite	Landrace	Moravka	-0.00525069	0.000424423	-12.3714
Blackslavonian	Krskopolje	Austrianturopolje	Hungarianmangalitsa	-0.00562045	0.000453567	-12.3917
Pietrain	Landrace	Croatianturopolje	Largewhite	-0.00662638	0.000533132	-12.4291
Pietrain	Landrace	Blackslavonian	Largewhite	-0.0052485	0.000422105	-12.4341
Croatianturopolje	Largewhite	Krskopolje	Moravka	-0.00555391	0.000445751	-12.4597
Blackslavonian	Hungarianmangalitsa	Croatianturopolje	Moravka	-0.00710787	0.000563135	-12.622
Banijaspotted	Krskopolje	Duroc	Landrace	-0.00461351	0.000364611	-12.6532
Pietrain	Blackslavonian	Austrianturopolje	Moravka	-0.0055226	0.000433573	-12.7374
Pietrain	Moravka	Duroc	Krskopolje	-0.00541802	0.000425285	-12.7397
Pietrain	Krskopolje	Croatianturopolje	Landrace	-0.00638143	0.000499129	-12.7851
Blackslavonian	Austrianturopolje	Croatianturopolje	Landrace	-0.00694621	0.000541092	-12.8374
Banijaspotted	Duroc	Blackslavonian	Croatianturopolje	-0.00656661	0.000510586	-12.8609
Banijaspotted	Austrianturopolje	Duroc	Largewhite	-0.00556542	0.00043206	-12.8811
Blackslavonian	Landrace	Krskopolje	Moravka	-0.00415266	0.000322338	-12.8829
Pietrain	Moravka	Banijaspotted	Landrace	-0.00382376	0.000295246	-12.9511
Banijaspotted	Moravka	Blackslavonian	Landrace	-0.00390223	0.000301126	-12.9588
Banijaspotted	Swallowbelliedmangalitsa	Croatianturopolje	Austrianturopolje	-0.00608194	0.000469068	-12.966
Blackslavonian	Krskopolje	Largewhite	Moravka	-0.0048751	0.000367881	-13.2518
Banijaspotted	Landrace	Largewhite	Moravka	-0.00386099	0.000290739	-13.2799
Pietrain	Krskopolje	Landrace	Largewhite	-0.00501752	0.000377465	-13.2927
Banijaspotted	Largewhite	Duroc	Swallowbelliedmangalitsa	-0.00647576	0.00048714	-13.2934
Banijaspotted	Duroc	Blackslavonian	Swallowbelliedmangalitsa	-0.00568437	0.000424842	-13.38
Pietrain	Krskopolje	Blackslavonian	Landrace	-0.0052366	0.000390763	-13.401
Banijaspotted	Swallowbelliedmangalitsa	Croatianturopolje	Moravka	-0.00627661	0.000464066	-13.5252
Blackslavonian	Largewhite	Landrace	Krskopolje	-0.00500562	0.00036965	-13.5415
Austrianturopolje	Moravka	Krskopolje	Swallowbelliedmangalitsa	-0.00552095	0.000406649	-13.5767
Croatianturopolje	Duroc	Largewhite	Moravka	-0.00744939	0.000545379	-13.6591
Banijaspotted	Croatianturopolje	Blackslavonian	Krskopolje	-0.00615987	0.000446774	-13.7875
Pietrain	Swallowbelliedmangalitsa	Banijaspotted	Krskopolje	-0.0055817	0.000402179	-13.8786
Duroc	Landrace	Largewhite	Swallowbelliedmangalitsa	-0.0080815	0.000581166	-13.9057
Banijaspotted	Krskopolje	Duroc	Hungarianmangalitsa	-0.0062088	0.000444762	-13.9598
Banijaspotted	Largewhite	Blackslavonian	Croatianturopolje	-0.0065231	0.000466386	-13.9865
Croatianturopolje	Landrace	Krskopolje	Moravka	-0.00586905	0.000419386	-13.9944
Duroc	Austrianturopolje	Landrace	Krskopolje	-0.00559232	0.000397064	-14.0842
Pietrain	Landrace	Duroc	Largewhite	-0.00673204	0.000477292	-14.1046
Blackslavonian	Croatianturopolje	Hungarianmangalitsa	Krskopolje	-0.00848277	0.000600982	-14.1148
Banijaspotted	Krskopolje	Largewhite	Swallowbelliedmangalitsa	-0.00568613	0.000402058	-14.1426
Austrianturopolje	Landrace	Largewhite	Krskopolje	-0.00571952	0.000400458	-14.2825
Largewhite	Krskopolje	Hungarianmangalitsa	Moravka	-0.00599021	0.000418405	-14.3168
Pietrain	Banijaspotted	Blackslavonian	Landrace	-0.00548703	0.000381386	-14.3871
Banijaspotted	Blackslavonian	Hungarianmangalitsa	Moravka	-0.00561556	0.000389991	-14.3992
Banijaspotted	Hungarianmangalitsa	Croatianturopolje	Moravka	-0.00786111	0.000544421	-14.4394
Pietrain	Duroc	Austrianturopolje	Moravka	-0.00697513	0.00048266	-14.4514
Banijaspotted	Moravka	Blackslavonian	Austrianturopolje	-0.00445009	0.00030777	-14.4591
Croatianturopolje	Austrianturopolje	Duroc	Hungarianmangalitsa	-0.00971388	0.000668372	-14.5336
Banijaspotted	Largewhite	Blackslavonian	Hungarianmangalitsa	-0.00629749	0.000432141	-14.5728
Blackslavonian	Largewhite	Austrianturopolje	Hungarianmangalitsa	-0.00737112	0.000501931	-14.6855
Duroc	Landrace	Largewhite	Hungarianmangalitsa	-0.00941964	0.000637466	-14.7767
Duroc	Moravka	Largewhite	Krskopolje	-0.00629429	0.000424349	-14.8328
Pietrain	Austrianturopolje	Landrace	Largewhite	-0.00681399	0.000457896	-14.8811
Pietrain	Banijaspotted	Duroc	Landrace	-0.00661637	0.000437543	-15.1217
Banijaspotted	Croatianturopolje	Austrianturopolje	Moravka	-0.00666806	0.000439508	-15.1716
Banijaspotted	Duroc	Blackslavonian	Landrace	-0.00663183	0.000435949	-15.2124
Pietrain	Croatianturopolje	Banijaspotted	Krskopolje	-0.00689014	0.000450067	-15.3091
Banijaspotted	Blackslavonian	Austrianturopolje	Landrace	-0.00571268	0.000372422	-15.3393
Blackslavonian	Austrianturopolje	Croatianturopolje	Krskopolje	-0.00802878	0.000523067	-15.3494
Banijaspotted	Largewhite	Duroc	Austrianturopolje	-0.00684234	0.000445758	-15.3499
Blackslavonian	Krskopolje	Austrianturopolje	Swallowbelliedmangalitsa	-0.00618306	0.000401679	-15.3931
Pietrain	Duroc	Croatianturopolje	Landrace	-0.0103327	0.000667727	-15.4744
Pietrain	Banijaspotted	Hungarianmangalitsa	Moravka	-0.00636207	0.000409998	-15.5173
Pietrain	Moravka	Duroc	Landrace	-0.00728035	0.000465199	-15.65
Croatianturopolje	Austrianturopolje	Duroc	Swallowbelliedmangalitsa	-0.00958947	0.000611164	-15.6905
Pietrain	Blackslavonian	Croatianturopolje	Moravka	-0.0082162	0.000523443	-15.6965
Pietrain	Croatianturopolje	Duroc	Landrace	-0.0104383	0.000652616	-15.9946
Banijaspotted	Hungarianmangalitsa	Austrianturopolje	Krskopolje	-0.00737231	0.000457951	-16.0985
Landrace	Krskopolje	Hungarianmangalitsa	Moravka	-0.00596609	0.000366964	-16.258
Banijaspotted	Croatianturopolje	Blackslavonian	Duroc	-0.00873969	0.000533193	-16.3912
Blackslavonian	Moravka	Landrace	Swallowbelliedmangalitsa	-0.00671154	0.00040318	-16.6465
Blackslavonian	Moravka	Landrace	Hungarianmangalitsa	-0.00751755	0.000451172	-16.6623
Blackslavonian	Largewhite	Austrianturopolje	Swallowbelliedmangalitsa	-0.0075225	0.000447996	-16.7914
Pietrain	Krskopolje	Austrianturopolje	Landrace	-0.00673669	0.00040012	-16.8367
Blackslavonian	Landrace	Largewhite	Moravka	-0.00667022	0.00039567	-16.858
Duroc	Largewhite	Landrace	Hungarianmangalitsa	-0.0108697	0.000643852	-16.8823
Pietrain	Hungarianmangalitsa	Blackslavonian	Duroc	-0.0107336	0.000634348	-16.9208
Banijaspotted	Blackslavonian	Duroc	Landrace	-0.00698603	0.000412667	-16.9289
Banijaspotted	Austrianturopolje	Duroc	Landrace	-0.00687752	0.000406096	-16.9357
Blackslavonian	Krskopolje	Duroc	Austrianturopolje	-0.00762375	0.000449959	-16.9432
Pietrain	Banijaspotted	Croatianturopolje	Moravka	-0.00746296	0.000439779	-16.9698
Blackslavonian	Austrianturopolje	Croatianturopolje	Moravka	-0.00844572	0.000495665	-17.0392
Pietrain	Landrace	Austrianturopolje	Largewhite	-0.00783116	0.000458741	-17.071
Pietrain	Krskopolje	Banijaspotted	Largewhite	-0.00645967	0.000376252	-17.1685
Duroc	Landrace	Largewhite	Krskopolje	-0.00777427	0.000450014	-17.2756
Banijaspotted	Blackslavonian	Hungarianmangalitsa	Krskopolje	-0.00738661	0.000426634	-17.3137
Austrianturopolje	Moravka	Landrace	Swallowbelliedmangalitsa	-0.00764888	0.000437097	-17.4993
Banijaspotted	Krskopolje	Duroc	Swallowbelliedmangalitsa	-0.00719108	0.000410184	-17.5314
Pietrain	Krskopolje	Duroc	Moravka	-0.0073827	0.000419776	-17.5873
Pietrain	Swallowbelliedmangalitsa	Austrianturopolje	Moravka	-0.00841046	0.000477895	-17.599
Blackslavonian	Hungarianmangalitsa	Austrianturopolje	Krskopolje	-0.00829444	0.000467686	-17.7351
Austrianturopolje	Krskopolje	Landrace	Moravka	-0.00586366	0.000330145	-17.7609
Pietrain	Blackslavonian	Duroc	Krskopolje	-0.00852957	0.000479933	-17.7724
Croatianturopolje	Krskopolje	Duroc	Moravka	-0.00963807	0.000540343	-17.8369
Banijaspotted	Largewhite	Blackslavonian	Swallowbelliedmangalitsa	-0.00686853	0.00038469	-17.8547
Croatianturopolje	Moravka	Duroc	Swallowbelliedmangalitsa	-0.0110248	0.000607399	-18.1508
Blackslavonian	Duroc	Largewhite	Hungarianmangalitsa	-0.0114702	0.000631626	-18.1598
Duroc	Largewhite	Landrace	Swallowbelliedmangalitsa	-0.010584	0.000582667	-18.1647
Blackslavonian	Duroc	Austrianturopolje	Hungarianmangalitsa	-0.0100772	0.000554619	-18.1697
Banijaspotted	Austrianturopolje	Croatianturopolje	Duroc	-0.00922779	0.000502311	-18.3707
Banijaspotted	Largewhite	Blackslavonian	Austrianturopolje	-0.00723511	0.000392572	-18.43
Austrianturopolje	Moravka	Landrace	Hungarianmangalitsa	-0.00910897	0.00049152	-18.5322
Banijaspotted	Swallowbelliedmangalitsa	Austrianturopolje	Krskopolje	-0.00728084	0.000392478	-18.5509
Banijaspotted	Duroc	Krskopolje	Moravka	-0.00633115	0.000340673	-18.5843
Pietrain	Austrianturopolje	Duroc	Krskopolje	-0.00950363	0.000509951	-18.6364
Blackslavonian	Hungarianmangalitsa	Croatianturopolje	Krskopolje	-0.0110544	0.000589847	-18.7411
Banijaspotted	Largewhite	Landrace	Hungarianmangalitsa	-0.00906548	0.000482931	-18.7718
Austrianturopolje	Largewhite	Landrace	Moravka	-0.00734364	0.00039108	-18.7779
Pietrain	Hungarianmangalitsa	Austrianturopolje	Moravka	-0.00987055	0.000523217	-18.8651
Croatianturopolje	Moravka	Duroc	Hungarianmangalitsa	-0.0126093	0.000664235	-18.9832
Banijaspotted	Austrianturopolje	Blackslavonian	Largewhite	-0.00735116	0.000386213	-19.034
Pietrain	Austrianturopolje	Croatianturopolje	Duroc	-0.0128789	0.000672107	-19.1619
Pietrain	Austrianturopolje	Banijaspotted	Krskopolje	-0.00728771	0.000379301	-19.2135
Pietrain	Duroc	Croatianturopolje	Largewhite	-0.0136091	0.000706465	-19.2636
Pietrain	Swallowbelliedmangalitsa	Blackslavonian	Duroc	-0.0111708	0.000579011	-19.2928
Pietrain	Banijaspotted	Blackslavonian	Krskopolje	-0.00704901	0.000361908	-19.4774
Pietrain	Swallowbelliedmangalitsa	Duroc	Landrace	-0.0115371	0.000591298	-19.5115
Blackslavonian	Austrianturopolje	Croatianturopolje	Largewhite	-0.0112307	0.000575076	-19.5292
Banijaspotted	Blackslavonian	Croatianturopolje	Landrace	-0.0091591	0.000464602	-19.7139
Pietrain	Moravka	Blackslavonian	Krskopolje	-0.00752694	0.000379148	-19.8522
Blackslavonian	Croatianturopolje	Austrianturopolje	Moravka	-0.00936125	0.000471084	-19.8717
Blackslavonian	Swallowbelliedmangalitsa	Austrianturopolje	Krskopolje	-0.00820297	0.000411562	-19.9313
Blackslavonian	Landrace	Duroc	Swallowbelliedmangalitsa	-0.010589	0.000530827	-19.9481
Austrianturopolje	Krskopolje	Largewhite	Moravka	-0.00766012	0.0003839	-19.9534
Blackslavonian	Landrace	Duroc	Hungarianmangalitsa	-0.01149	0.000575622	-19.9611
Banijaspotted	Hungarianmangalitsa	Blackslavonian	Krskopolje	-0.00873147	0.000437052	-19.9781
Blackslavonian	Duroc	Landrace	Hungarianmangalitsa	-0.0122172	0.000611309	-19.9853
Pietrain	Hungarianmangalitsa	Duroc	Landrace	-0.0128753	0.000643958	-19.994
Blackslavonian	Landrace	Austrianturopolje	Hungarianmangalitsa	-0.00945861	0.000472393	-20.0228
Banijaspotted	Croatianturopolje	Blackslavonian	Largewhite	-0.0100856	0.000502556	-20.0685
Pietrain	Banijaspotted	Duroc	Krskopolje	-0.00817835	0.000405355	-20.1758
Croatianturopolje	Krskopolje	Largewhite	Moravka	-0.009479	0.00046642	-20.3229
Blackslavonian	Landrace	Austrianturopolje	Swallowbelliedmangalitsa	-0.00855759	0.00041988	-20.381
Pietrain	Duroc	Banijaspotted	Landrace	-0.00797319	0.000387594	-20.571
Austrianturopolje	Moravka	Largewhite	Swallowbelliedmangalitsa	-0.00976049	0.000473979	-20.5927
Pietrain	Krskopolje	Croatianturopolje	Largewhite	-0.011399	0.000552617	-20.6272
Duroc	Moravka	Landrace	Krskopolje	-0.00772025	0.000373492	-20.6705
Blackslavonian	Duroc	Largewhite	Swallowbelliedmangalitsa	-0.0119073	0.000574666	-20.7204
Blackslavonian	Swallowbelliedmangalitsa	Croatianturopolje	Krskopolje	-0.0108385	0.000516149	-20.9988
Croatianturopolje	Duroc	Krskopolje	Moravka	-0.00981859	0.000465237	-21.1045
Blackslavonian	Croatianturopolje	Austrianturopolje	Landrace	-0.0108446	0.000511875	-21.186
Blackslavonian	Duroc	Moravka	Swallowbelliedmangalitsa	-0.00906184	0.000427473	-21.1987
Duroc	Swallowbelliedmangalitsa	Austrianturopolje	Landrace	-0.0116349	0.000548145	-21.2259
Pietrain	Moravka	Croatianturopolje	Krskopolje	-0.0103882	0.000488843	-21.2505
Blackslavonian	Duroc	Austrianturopolje	Swallowbelliedmangalitsa	-0.0105144	0.000492861	-21.3333
Pietrain	Banijaspotted	Croatianturopolje	Landrace	-0.0102674	0.000479302	-21.4217
Blackslavonian	Hungarianmangalitsa	Croatianturopolje	Duroc	-0.0145371	0.000677957	-21.4425
Blackslavonian	Duroc	Krskopolje	Moravka	-0.0081022	0.000377757	-21.4482
Croatianturopolje	Krskopolje	Landrace	Moravka	-0.00884651	0.000412333	-21.4548
Pietrain	Moravka	Austrianturopolje	Krskopolje	-0.00861009	0.000400898	-21.477
Blackslavonian	Largewhite	Duroc	Hungarianmangalitsa	-0.0129401	0.000602027	-21.4942
Austrianturopolje	Moravka	Largewhite	Hungarianmangalitsa	-0.0112206	0.000520482	-21.5581
Banijaspotted	Croatianturopolje	Austrianturopolje	Krskopolje	-0.0101555	0.000465422	-21.82
Pietrain	Landrace	Banijaspotted	Largewhite	-0.00808886	0.000369674	-21.8811
Croatianturopolje	Moravka	Krskopolje	Swallowbelliedmangalitsa	-0.0112053	0.000510044	-21.9693
Pietrain	Moravka	Banijaspotted	Largewhite	-0.00852615	0.000387593	-21.9977
Banijaspotted	Largewhite	Landrace	Swallowbelliedmangalitsa	-0.00963652	0.000435221	-22.1417
Banijaspotted	Austrianturopolje	Croatianturopolje	Moravka	-0.00919896	0.00041386	-22.2272
Blackslavonian	Croatianturopolje	Austrianturopolje	Krskopolje	-0.0110776	0.00049796	-22.2461
Pietrain	Banijaspotted	Landrace	Largewhite	-0.00812609	0.000365064	-22.2594
Duroc	Hungarianmangalitsa	Austrianturopolje	Landrace	-0.01319	0.00059068	-22.3301
Banijaspotted	Duroc	Krskopolje	Swallowbelliedmangalitsa	-0.0101971	0.000455367	-22.3932
Blackslavonian	Swallowbelliedmangalitsa	Austrianturopolje	Landrace	-0.00949493	0.000424002	-22.3936
Pietrain	Austrianturopolje	Blackslavonian	Krskopolje	-0.01016	0.000453543	-22.4015
Banijaspotted	Hungarianmangalitsa	Blackslavonian	Duroc	-0.011863	0.000528177	-22.4602
Croatianturopolje	Largewhite	Landrace	Moravka	-0.0103265	0.000459694	-22.4638
Duroc	Hungarianmangalitsa	Austrianturopolje	Largewhite	-0.01464	0.000650929	-22.491
Duroc	Largewhite	Landrace	Krskopolje	-0.00951537	0.000423	-22.495
Pietrain	Duroc	Blackslavonian	Landrace	-0.0121189	0.000536203	-22.6012
Duroc	Austrianturopolje	Hungarianmangalitsa	Moravka	-0.0117157	0.000518348	-22.6019
Pietrain	Banijaspotted	Austrianturopolje	Moravka	-0.00821579	0.000359643	-22.8443
Croatianturopolje	Landrace	Largewhite	Moravka	-0.0112741	0.000493247	-22.857
Blackslavonian	Hungarianmangalitsa	Austrianturopolje	Landrace	-0.01105	0.000482353	-22.9086
Pietrain	Croatianturopolje	Duroc	Largewhite	-0.0160883	0.000700753	-22.9586
Banijaspotted	Austrianturopolje	Hungarianmangalitsa	Moravka	-0.00870648	0.000379191	-22.9607
Blackslavonian	Hungarianmangalitsa	Croatianturopolje	Landrace	-0.01381	0.000600012	-23.0161
Blackslavonian	Swallowbelliedmangalitsa	Croatianturopolje	Landrace	-0.0121304	0.000524941	-23.1082
Blackslavonian	Duroc	Landrace	Swallowbelliedmangalitsa	-0.0126543	0.000546548	-23.1531
Pietrain	Moravka	Blackslavonian	Landrace	-0.00938927	0.000403607	-23.2634
Austrianturopolje	Landrace	Largewhite	Moravka	-0.00945525	0.000405898	-23.2946
Blackslavonian	Krskopolje	Landrace	Moravka	-0.00736316	0.000315464	-23.3408
Pietrain	Duroc	Banijaspotted	Largewhite	-0.0112496	0.000481456	-23.3658
Banijaspotted	Hungarianmangalitsa	Croatianturopolje	Krskopolje	-0.0135787	0.000578982	-23.4527
Duroc	Swallowbelliedmangalitsa	Austrianturopolje	Largewhite	-0.0141373	0.000601487	-23.504
Blackslavonian	Largewhite	Duroc	Swallowbelliedmangalitsa	-0.0130915	0.000555511	-23.5666
Pietrain	Banijaspotted	Hungarianmangalitsa	Krskopolje	-0.0107285	0.000453793	-23.6419
Pietrain	Moravka	Duroc	Largewhite	-0.0119827	0.000505091	-23.7239
Duroc	Moravka	Hungarianmangalitsa	Krskopolje	-0.0124199	0.000523349	-23.7316
Pietrain	Krskopolje	Blackslavonian	Largewhite	-0.0102541	0.000431971	-23.738
Pietrain	Swallowbelliedmangalitsa	Croatianturopolje	Moravka	-0.0137396	0.000576613	-23.8281
Blackslavonian	Swallowbelliedmangalitsa	Croatianturopolje	Duroc	-0.0141957	0.000595636	-23.8329
Banijaspotted	Krskopolje	Duroc	Austrianturopolje	-0.00889709	0.000371948	-23.9202
Blackslavonian	Largewhite	Landrace	Moravka	-0.00884315	0.000369243	-23.9494
Croatianturopolje	Swallowbelliedmangalitsa	Hungarianmangalitsa	Moravka	-0.0132144	0.000550946	-23.985
Pietrain	Hungarianmangalitsa	Croatianturopolje	Moravka	-0.0153241	0.000637886	-24.0232
Pietrain	Moravka	Croatianturopolje	Landrace	-0.0122505	0.000506592	-24.1822
Pietrain	Austrianturopolje	Duroc	Landrace	-0.0134939	0.000557689	-24.1961
Blackslavonian	Croatianturopolje	Austrianturopolje	Largewhite	-0.0139652	0.000576303	-24.2323
Banijaspotted	Austrianturopolje	Hungarianmangalitsa	Krskopolje	-0.0100606	0.000414888	-24.249
Banijaspotted	Austrianturopolje	Blackslavonian	Landrace	-0.00866326	0.000357249	-24.2499
Pietrain	Blackslavonian	Hungarianmangalitsa	Moravka	-0.0119776	0.000493667	-24.2625
Banijaspotted	Austrianturopolje	Croatianturopolje	Krskopolje	-0.0105531	0.000434024	-24.3145
Banijaspotted	Croatianturopolje	Hungarianmangalitsa	Moravka	-0.0123819	0.000508233	-24.3627
Pietrain	Blackslavonian	Banijaspotted	Landrace	-0.00832739	0.000339253	-24.5462
Pietrain	Croatianturopolje	Blackslavonian	Krskopolje	-0.0132089	0.000534944	-24.6921
Blackslavonian	Krskopolje	Duroc	Hungarianmangalitsa	-0.0132442	0.000534618	-24.7732
Pietrain	Krskopolje	Duroc	Landrace	-0.0112299	0.000450822	-24.9098
Croatianturopolje	Moravka	Duroc	Austrianturopolje	-0.0139472	0.000559231	-24.9399
Blackslavonian	Krskopolje	Largewhite	Hungarianmangalitsa	-0.0131286	0.000526149	-24.9524
Blackslavonian	Hungarianmangalitsa	Austrianturopolje	Largewhite	-0.0132471	0.000530268	-24.9818
Banijaspotted	Swallowbelliedmangalitsa	Blackslavonian	Krskopolje	-0.00929408	0.000371871	-24.9928
Blackslavonian	Hungarianmangalitsa	Croatianturopolje	Largewhite	-0.016007	0.000639858	-25.0165
Blackslavonian	Krskopolje	Moravka	Swallowbelliedmangalitsa	-0.00881615	0.000351526	-25.0797
Pietrain	Krskopolje	Austrianturopolje	Largewhite	-0.0117542	0.000467406	-25.1477
Pietrain	Blackslavonian	Banijaspotted	Largewhite	-0.0108568	0.000431492	-25.1612
Pietrain	Banijaspotted	Croatianturopolje	Krskopolje	-0.0118294	0.000469764	-25.1817
Banijaspotted	Hungarianmangalitsa	Croatianturopolje	Duroc	-0.0167102	0.00066259	-25.2195
Pietrain	Blackslavonian	Austrianturopolje	Krskopolje	-0.0116601	0.000461527	-25.2642
Pietrain	Moravka	Austrianturopolje	Landrace	-0.0104724	0.000414149	-25.2866
Pietrain	Blackslavonian	Duroc	Landrace	-0.0136024	0.000536657	-25.3465
Pietrain	Blackslavonian	Croatianturopolje	Krskopolje	-0.0143537	0.00056173	-25.5527
Banijaspotted	Hungarianmangalitsa	Austrianturopolje	Largewhite	-0.0133631	0.000522439	-25.5783
Pietrain	Hungarianmangalitsa	Duroc	Largewhite	-0.0176018	0.000685791	-25.6664
Croatianturopolje	Moravka	Largewhite	Swallowbelliedmangalitsa	-0.0151304	0.000585769	-25.83
Croatianturopolje	Moravka	Largewhite	Hungarianmangalitsa	-0.0167149	0.00064577	-25.8837
Banijaspotted	Largewhite	Moravka	Swallowbelliedmangalitsa	-0.00919924	0.000355372	-25.8862
Croatianturopolje	Moravka	Landrace	Hungarianmangalitsa	-0.0157673	0.000609026	-25.8893
Croatianturopolje	Landrace	Duroc	Austrianturopolje	-0.0160401	0.000618364	-25.9396
Pietrain	Hungarianmangalitsa	Croatianturopolje	Duroc	-0.0203612	0.000782724	-26.0133
Duroc	Hungarianmangalitsa	Austrianturopolje	Krskopolje	-0.0149441	0.000569486	-26.2414
Banijaspotted	Croatianturopolje	Austrianturopolje	Largewhite	-0.0140812	0.000536218	-26.2602
Croatianturopolje	Moravka	Landrace	Swallowbelliedmangalitsa	-0.0141828	0.000538723	-26.3267
Banijaspotted	Croatianturopolje	Blackslavonian	Landrace	-0.0125616	0.000474553	-26.4704
Pietrain	Duroc	Austrianturopolje	Landrace	-0.014593	0.000544833	-26.7844
Blackslavonian	Swallowbelliedmangalitsa	Austrianturopolje	Largewhite	-0.0127444	0.000472065	-26.997
Banijaspotted	Swallowbelliedmangalitsa	Blackslavonian	Duroc	-0.0123001	0.00045376	-27.1071
Pietrain	Duroc	Blackslavonian	Largewhite	-0.0153953	0.000567474	-27.1295
Croatianturopolje	Duroc	Landrace	Hungarianmangalitsa	-0.0204669	0.000754212	-27.1368
Banijaspotted	Swallowbelliedmangalitsa	Croatianturopolje	Krskopolje	-0.0133628	0.00049152	-27.1866
Pietrain	Swallowbelliedmangalitsa	Duroc	Largewhite	-0.017316	0.000636571	-27.202
Blackslavonian	Swallowbelliedmangalitsa	Croatianturopolje	Largewhite	-0.0153799	0.000564065	-27.2662
Pietrain	Blackslavonian	Duroc	Largewhite	-0.0161319	0.000575551	-28.0285
Banijaspotted	Largewhite	Krskopolje	Swallowbelliedmangalitsa	-0.0112657	0.00040176	-28.0409
Croatianturopolje	Duroc	Moravka	Swallowbelliedmangalitsa	-0.0150497	0.000536279	-28.0632
Duroc	Swallowbelliedmangalitsa	Austrianturopolje	Krskopolje	-0.0148526	0.000528608	-28.0977
Banijaspotted	Swallowbelliedmangalitsa	Austrianturopolje	Largewhite	-0.0128604	0.000456665	-28.1616
Pietrain	Swallowbelliedmangalitsa	Croatianturopolje	Duroc	-0.0200199	0.00071048	-28.178
Pietrain	Croatianturopolje	Banijaspotted	Landrace	-0.0117299	0.000415843	-28.2076
Croatianturopolje	Swallowbelliedmangalitsa	Hungarianmangalitsa	Krskopolje	-0.0168132	0.000595851	-28.2171
Pietrain	Banijaspotted	Austrianturopolje	Landrace	-0.0110203	0.000390214	-28.2416
Blackslavonian	Krskopolje	Duroc	Swallowbelliedmangalitsa	-0.0138068	0.000488748	-28.2494
Pietrain	Croatianturopolje	Austrianturopolje	Moravka	-0.0148839	0.000526669	-28.2603
Banijaspotted	Croatianturopolje	Hungarianmangalitsa	Krskopolje	-0.0158694	0.000558169	-28.4311
Banijaspotted	Landrace	Moravka	Swallowbelliedmangalitsa	-0.00812272	0.000283591	-28.6423
Blackslavonian	Krskopolje	Largewhite	Swallowbelliedmangalitsa	-0.0136913	0.000475391	-28.8
Pietrain	Austrianturopolje	Blackslavonian	Landrace	-0.0141503	0.000489964	-28.8803
Croatianturopolje	Duroc	Largewhite	Hungarianmangalitsa	-0.0228405	0.000789189	-28.9417
Pietrain	Moravka	Hungarianmangalitsa	Krskopolje	-0.0138081	0.000476828	-28.9582
Banijaspotted	Swallowbelliedmangalitsa	Croatianturopolje	Duroc	-0.0163688	0.000562986	-29.075
Pietrain	Austrianturopolje	Hungarianmangalitsa	Moravka	-0.0150685	0.000517674	-29.1082
Pietrain	Duroc	Austrianturopolje	Largewhite	-0.0178694	0.000609136	-29.3357
Banijaspotted	Landrace	Largewhite	Hungarianmangalitsa	-0.0124651	0.000421093	-29.6017
Croatianturopolje	Largewhite	Duroc	Austrianturopolje	-0.0195777	0.000655801	-29.8531
Banijaspotted	Hungarianmangalitsa	Blackslavonian	Largewhite	-0.0147223	0.000492162	-29.9135
Pietrain	Hungarianmangalitsa	Blackslavonian	Krskopolje	-0.0157805	0.00052717	-29.9343
Austrianturopolje	Krskopolje	Moravka	Swallowbelliedmangalitsa	-0.011253	0.000375418	-29.9746
Croatianturopolje	Duroc	Landrace	Swallowbelliedmangalitsa	-0.0201255	0.000665226	-30.2537
Pietrain	Hungarianmangalitsa	Banijaspotted	Landrace	-0.0124278	0.000410226	-30.2951
Pietrain	Moravka	Croatianturopolje	Largewhite	-0.0169529	0.000558412	-30.3591
Pietrain	Croatianturopolje	Hungarianmangalitsa	Moravka	-0.018744	0.000613162	-30.5694
Pietrain	Austrianturopolje	Croatianturopolje	Moravka	-0.0166619	0.000544779	-30.5848
Largewhite	Moravka	Hungarianmangalitsa	Krskopolje	-0.0137742	0.000448406	-30.7182
Banijaspotted	Austrianturopolje	Croatianturopolje	Largewhite	-0.0147932	0.000481449	-30.7264
Pietrain	Banijaspotted	Duroc	Largewhite	-0.0147425	0.000474777	-31.0514
Banijaspotted	Landrace	Largewhite	Swallowbelliedmangalitsa	-0.0119837	0.000385909	-31.0532
Croatianturopolje	Landrace	Duroc	Hungarianmangalitsa	-0.0229038	0.000736041	-31.1176
Banijaspotted	Hungarianmangalitsa	Croatianturopolje	Largewhite	-0.0195695	0.000623325	-31.3953
Pietrain	Moravka	Austrianturopolje	Largewhite	-0.0151748	0.000482647	-31.4408
Croatianturopolje	Landrace	Duroc	Swallowbelliedmangalitsa	-0.0212243	0.000674697	-31.4575
Pietrain	Croatianturopolje	Blackslavonian	Landrace	-0.0180487	0.00057284	-31.5074
Pietrain	Moravka	Blackslavonian	Largewhite	-0.0140916	0.00044573	-31.6148
Croatianturopolje	Duroc	Largewhite	Swallowbelliedmangalitsa	-0.0224991	0.000711246	-31.6334
Croatianturopolje	Largewhite	Duroc	Hungarianmangalitsa	-0.0243539	0.00076806	-31.7084
Croatianturopolje	Krskopolje	Moravka	Swallowbelliedmangalitsa	-0.014804	0.000466598	-31.7276
Blackslavonian	Krskopolje	Landrace	Hungarianmangalitsa	-0.0156167	0.000492158	-31.7311
Pietrain	Swallowbelliedmangalitsa	Banijaspotted	Landrace	-0.0119465	0.00037614	-31.7607
Pietrain	Austrianturopolje	Banijaspotted	Landrace	-0.011278	0.00035207	-32.0333
Banijaspotted	Landrace	Krskopolje	Swallowbelliedmangalitsa	-0.0105043	0.000324677	-32.3532
Pietrain	Croatianturopolje	Banijaspotted	Largewhite	-0.0173799	0.00053481	-32.4974
Pietrain	Banijaspotted	Austrianturopolje	Krskopolje	-0.0125823	0.000385846	-32.6096
Pietrain	Krskopolje	Duroc	Largewhite	-0.0162474	0.000497416	-32.6636
Pietrain	Banijaspotted	Blackslavonian	Largewhite	-0.0136131	0.000415866	-32.7344
Pietrain	Blackslavonian	Croatianturopolje	Landrace	-0.0194265	0.000590881	-32.8772
Pietrain	Blackslavonian	Hungarianmangalitsa	Krskopolje	-0.0181151	0.000548075	-33.0523
Austrianturopolje	Krskopolje	Landrace	Hungarianmangalitsa	-0.0172081	0.000518754	-33.1721
Pietrain	Hungarianmangalitsa	Banijaspotted	Largewhite	-0.0171543	0.000516623	-33.2047
Pietrain	Austrianturopolje	Duroc	Largewhite	-0.0203079	0.000605144	-33.5588
Croatianturopolje	Largewhite	Duroc	Swallowbelliedmangalitsa	-0.0237268	0.000702593	-33.7703
Duroc	Austrianturopolje	Hungarianmangalitsa	Krskopolje	-0.0194009	0.000573842	-33.8088
Blackslavonian	Duroc	Krskopolje	Swallowbelliedmangalitsa	-0.017164	0.000504117	-34.0477
Austrianturopolje	Krskopolje	Largewhite	Hungarianmangalitsa	-0.0190046	0.000555755	-34.196
Pietrain	Swallowbelliedmangalitsa	Blackslavonian	Krskopolje	-0.0163431	0.000477279	-34.2422
Banijaspotted	Croatianturopolje	Austrianturopolje	Landrace	-0.0165573	0.000483309	-34.2582
Pietrain	Blackslavonian	Austrianturopolje	Landrace	-0.0167329	0.000487781	-34.3043
Pietrain	Blackslavonian	Croatianturopolje	Largewhite	-0.021956	0.000630647	-34.8151
Banijaspotted	Swallowbelliedmangalitsa	Blackslavonian	Largewhite	-0.0148737	0.00042694	-34.8378
Croatianturopolje	Krskopolje	Duroc	Hungarianmangalitsa	-0.024658	0.00070744	-34.8553
Pietrain	Banijaspotted	Croatianturopolje	Largewhite	-0.0183935	0.000525917	-34.9742
Banijaspotted	Swallowbelliedmangalitsa	Croatianturopolje	Largewhite	-0.0189424	0.000540942	-35.0174
Blackslavonian	Largewhite	Moravka	Swallowbelliedmangalitsa	-0.0143951	0.000408928	-35.2021
Banijaspotted	Hungarianmangalitsa	Austrianturopolje	Landrace	-0.0167627	0.000474303	-35.3418
Banijaspotted	Austrianturopolje	Croatianturopolje	Landrace	-0.0161053	0.000454837	-35.409
Landrace	Moravka	Hungarianmangalitsa	Krskopolje	-0.0140652	0.000396762	-35.4501
Blackslavonian	Landrace	Moravka	Swallowbelliedmangalitsa	-0.0133186	0.000375229	-35.4946
Pietrain	Blackslavonian	Austrianturopolje	Largewhite	-0.0192624	0.000541463	-35.5747
Pietrain	Hungarianmangalitsa	Austrianturopolje	Krskopolje	-0.0199546	0.000557187	-35.8131
Croatianturopolje	Krskopolje	Largewhite	Hungarianmangalitsa	-0.0244989	0.000678416	-36.1119
Croatianturopolje	Krskopolje	Duroc	Austrianturopolje	-0.0216324	0.000596757	-36.2499
Pietrain	Austrianturopolje	Hungarianmangalitsa	Krskopolje	-0.0207891	0.000571888	-36.3517
Austrianturopolje	Swallowbelliedmangalitsa	Hungarianmangalitsa	Moravka	-0.0168899	0.000460619	-36.6678
Croatianturopolje	Krskopolje	Landrace	Hungarianmangalitsa	-0.0238664	0.000646128	-36.9376
Banijaspotted	Swallowbelliedmangalitsa	Austrianturopolje	Landrace	-0.0152076	0.000411281	-36.9762
Austrianturopolje	Krskopolje	Landrace	Swallowbelliedmangalitsa	-0.0171167	0.000461892	-37.0577
Blackslavonian	Landrace	Largewhite	Hungarianmangalitsa	-0.0208899	0.000561555	-37.2
Pietrain	Swallowbelliedmangalitsa	Banijaspotted	Largewhite	-0.0177254	0.00047584	-37.2507
Blackslavonian	Krskopolje	Landrace	Swallowbelliedmangalitsa	-0.0161793	0.00043341	-37.3303
Austrianturopolje	Krskopolje	Largewhite	Swallowbelliedmangalitsa	-0.0189131	0.000506065	-37.3729
Pietrain	Hungarianmangalitsa	Croatianturopolje	Krskopolje	-0.0254081	0.000679214	-37.4081
Croatianturopolje	Krskopolje	Duroc	Swallowbelliedmangalitsa	-0.0244421	0.000646792	-37.7898
Pietrain	Croatianturopolje	Blackslavonian	Largewhite	-0.0236987	0.000618309	-38.3282
Pietrain	Austrianturopolje	Croatianturopolje	Krskopolje	-0.0223825	0.000583003	-38.3917
Austrianturopolje	Largewhite	Moravka	Swallowbelliedmangalitsa	-0.016832	0.000436842	-38.531
Banijaspotted	Hungarianmangalitsa	Croatianturopolje	Landrace	-0.0229691	0.000594198	-38.6556
Banijaspotted	Hungarianmangalitsa	Blackslavonian	Landrace	-0.0181219	0.000465702	-38.913
Pietrain	Swallowbelliedmangalitsa	Austrianturopolje	Krskopolje	-0.0198631	0.000509082	-39.0174
Blackslavonian	Largewhite	Krskopolje	Swallowbelliedmangalitsa	-0.0182327	0.000467092	-39.0344
Blackslavonian	Landrace	Largewhite	Swallowbelliedmangalitsa	-0.0199888	0.000508439	-39.3141
Croatianturopolje	Krskopolje	Largewhite	Swallowbelliedmangalitsa	-0.024283	0.000615223	-39.4703
Pietrain	Croatianturopolje	Hungarianmangalitsa	Krskopolje	-0.0265979	0.000673515	-39.4912
Croatianturopolje	Largewhite	Moravka	Swallowbelliedmangalitsa	-0.020383	0.000515722	-39.5232
Pietrain	Austrianturopolje	Banijaspotted	Largewhite	-0.018092	0.00045577	-39.6953
Croatianturopolje	Landrace	Moravka	Swallowbelliedmangalitsa	-0.0193065	0.000485039	-39.804
Austrianturopolje	Landrace	Moravka	Swallowbelliedmangalitsa	-0.0157555	0.000395355	-39.8514
Pietrain	Austrianturopolje	Blackslavonian	Largewhite	-0.0209643	0.000524903	-39.9393
Croatianturopolje	Duroc	Krskopolje	Swallowbelliedmangalitsa	-0.0248683	0.000622429	-39.9537
Pietrain	Croatianturopolje	Austrianturopolje	Krskopolje	-0.0227378	0.000565004	-40.2435
Austrianturopolje	Largewhite	Krskopolje	Swallowbelliedmangalitsa	-0.0202526	0.000500687	-40.4495
Blackslavonian	Landrace	Krskopolje	Swallowbelliedmangalitsa	-0.0174713	0.000430752	-40.5599
Pietrain	Swallowbelliedmangalitsa	Croatianturopolje	Krskopolje	-0.0251922	0.000618922	-40.7034
Blackslavonian	Largewhite	Landrace	Hungarianmangalitsa	-0.0230869	0.0005643	-40.9124
Austrianturopolje	Largewhite	Landrace	Hungarianmangalitsa	-0.0246783	0.000601775	-41.0092
Banijaspotted	Swallowbelliedmangalitsa	Croatianturopolje	Landrace	-0.0212895	0.000515115	-41.3297
Croatianturopolje	Krskopolje	Landrace	Swallowbelliedmangalitsa	-0.0236506	0.000568866	-41.5749
Pietrain	Banijaspotted	Austrianturopolje	Largewhite	-0.0191464	0.00045659	-41.9334
Pietrain	Hungarianmangalitsa	Blackslavonian	Landrace	-0.0236089	0.000562619	-41.9625
Pietrain	Austrianturopolje	Croatianturopolje	Landrace	-0.0263728	0.000612453	-43.0609
Banijaspotted	Swallowbelliedmangalitsa	Blackslavonian	Landrace	-0.0172208	0.000399335	-43.1238
Austrianturopolje	Landrace	Krskopolje	Swallowbelliedmangalitsa	-0.0194912	0.000449885	-43.3249
Blackslavonian	Swallowbelliedmangalitsa	Hungarianmangalitsa	Moravka	-0.0199808	0.000458747	-43.5552
Croatianturopolje	Largewhite	Krskopolje	Swallowbelliedmangalitsa	-0.0259369	0.000589687	-43.9842
Croatianturopolje	Largewhite	Landrace	Hungarianmangalitsa	-0.0313366	0.000708819	-44.2096
Austrianturopolje	Largewhite	Landrace	Swallowbelliedmangalitsa	-0.0241756	0.000543289	-44.4986
Pietrain	Swallowbelliedmangalitsa	Blackslavonian	Landrace	-0.0227079	0.000508888	-44.6225
Austrianturopolje	Swallowbelliedmangalitsa	Hungarianmangalitsa	Krskopolje	-0.022622	0.000504161	-44.8705
Croatianturopolje	Landrace	Krskopolje	Swallowbelliedmangalitsa	-0.0251756	0.000557606	-45.1493
Croatianturopolje	Landrace	Largewhite	Hungarianmangalitsa	-0.0322601	0.000709966	-45.439
Austrianturopolje	Landrace	Largewhite	Hungarianmangalitsa	-0.0267658	0.000583936	-45.8368
Blackslavonian	Largewhite	Landrace	Swallowbelliedmangalitsa	-0.0232383	0.000506302	-45.8981
Pietrain	Croatianturopolje	Austrianturopolje	Landrace	-0.0275775	0.00058822	-46.8831
Pietrain	Hungarianmangalitsa	Blackslavonian	Largewhite	-0.0283354	0.000603834	-46.9258
Pietrain	Hungarianmangalitsa	Croatianturopolje	Landrace	-0.0332365	0.000706775	-47.0255
Austrianturopolje	Landrace	Largewhite	Swallowbelliedmangalitsa	-0.0252107	0.000532503	-47.3438
Croatianturopolje	Landrace	Largewhite	Swallowbelliedmangalitsa	-0.0305806	0.000642126	-47.624
Pietrain	Hungarianmangalitsa	Austrianturopolje	Landrace	-0.027783	0.000583068	-47.6496
Croatianturopolje	Largewhite	Landrace	Swallowbelliedmangalitsa	-0.0307095	0.000629951	-48.749
Pietrain	Swallowbelliedmangalitsa	Austrianturopolje	Landrace	-0.0262279	0.000535435	-48.9842
Pietrain	Swallowbelliedmangalitsa	Croatianturopolje	Landrace	-0.031557	0.000643966	-49.0042
Pietrain	Hungarianmangalitsa	Croatianturopolje	Largewhite	-0.037963	0.000762742	-49.7717
Pietrain	Croatianturopolje	Austrianturopolje	Largewhite	-0.0332276	0.000667413	-49.7856
Pietrain	Hungarianmangalitsa	Austrianturopolje	Largewhite	-0.0325095	0.000651288	-49.9157
Pietrain	Austrianturopolje	Croatianturopolje	Largewhite	-0.0331867	0.000660943	-50.2112
Blackslavonian	Swallowbelliedmangalitsa	Hungarianmangalitsa	Krskopolje	-0.0252959	0.000499618	-50.6306
Duroc	Swallowbelliedmangalitsa	Hungarianmangalitsa	Moravka	-0.0286056	0.000561226	-50.9698
Pietrain	Swallowbelliedmangalitsa	Blackslavonian	Largewhite	-0.0284868	0.00055873	-50.9849
Pietrain	Swallowbelliedmangalitsa	Austrianturopolje	Largewhite	-0.0320068	0.000604961	-52.9072
Pietrain	Swallowbelliedmangalitsa	Croatianturopolje	Largewhite	-0.0373359	0.000695823	-53.6571
Pietrain	Swallowbelliedmangalitsa	Hungarianmangalitsa	Moravka	-0.0319585	0.000541067	-59.0656
Hungarianmangalitsa	Moravka	Krskopolje	Swallowbelliedmangalitsa	-0.0282344	0.000472023	-59.8157
Banijaspotted	Swallowbelliedmangalitsa	Hungarianmangalitsa	Moravka	-0.0255964	0.000426113	-60.0694
Largewhite	Swallowbelliedmangalitsa	Hungarianmangalitsa	Moravka	-0.0342246	0.000541312	-63.2252
Hungarianmangalitsa	Krskopolje	Moravka	Swallowbelliedmangalitsa	-0.029603	0.00045617	-64.8946
Duroc	Swallowbelliedmangalitsa	Hungarianmangalitsa	Krskopolje	-0.0420229	0.000631746	-66.5186
Landrace	Swallowbelliedmangalitsa	Hungarianmangalitsa	Moravka	-0.0342005	0.000502546	-68.0544
Banijaspotted	Swallowbelliedmangalitsa	Hungarianmangalitsa	Krskopolje	-0.0326826	0.000468651	-69.7374
Pietrain	Swallowbelliedmangalitsa	Hungarianmangalitsa	Krskopolje	-0.0434111	0.000608256	-71.3697
Largewhite	Swallowbelliedmangalitsa	Hungarianmangalitsa	Krskopolje	-0.0433772	0.000592094	-73.2608
Landrace	Swallowbelliedmangalitsa	Hungarianmangalitsa	Krskopolje	-0.0436682	0.000555386	-78.6268

## Sheet: Table S7
Supplementary Table S7: Observed and expected number of homozygotes, number of (nonmissing, non-monomorphic) autosomal genotype observations (N(NM)), and individual inbreeding coefficient (Fis) have been calculated for every individual in the dataset. Moreover, at the end of every breed, is specified the average inbreeding coefficient ± standard deviation.
Breed	IID	Obs Homozygosity	Exp Homozygosity	N(NM)	Fis
Banija Spotted	MB5N	19357	19740	31927	-0.03169
Banija Spotted	MB6	19403	19750	31942	-0.02871
Banija Spotted	MB6N	23667	19740	31918	0.3226
Banija Spotted	MB14	19102	19770	31962	-0.05436
Banija Spotted	MB15	18944	19730	31911	-0.06476
Banija Spotted	MB16N	18989	19740	31921	-0.06158
Banija Spotted	MB19	20083	19700	31852	0.03169
Banija Spotted	MB22	19491	19760	31946	-0.0217
Banija Spotted	MB35N	20658	19760	31950	0.07391
Banija Spotted	MB37	24428	19750	31936	0.3839
Banija Spotted	MB38	22987	19750	31935	0.2657
Banija Spotted	MB50	22242	19760	31950	0.2037
Banija Spotted	MB97	19779	19740	31915	0.003468
Banija Spotted	MB100	22355	19750	31937	0.2138
Banija Spotted	MB107	19966	19750	31937	0.01777
Banija Spotted	MB109	19480	19740	31925	-0.0216
Banija Spotted	MB116	21750	19690	31830	0.1698
Banija Spotted	PB3/15	19970	19750	31936	0.01815
Banija Spotted	PB18/13	19270	19750	31935	-0.03933
Banija Spotted	PB19/11	20062	19750	31943	0.02543
Banija Spotted	PB20/7	19291	19750	31938	-0.03769
Banija Spotted	PB22/3	21839	19750	31939	0.1713
Banija Spotted	PB28/1	21401	19750	31936	0.1356
Banija Spotted	PB51/8N	20917	19750	31940	0.09559
Average Fis (±SD) = 0.07±0.13
Large White	4816141	20552	19830	32057	0.05935
Large White	4965114	20338	19850	32092	0.04018
Large White	5000589	21069	19750	31937	0.1079
Large White	5059056	20600	19840	32084	0.06188
Large White	5078618	20536	19820	32055	0.0582
Large White	5090102	21033	19850	32097	0.09661
Large White	5098360	20460	19850	32092	0.05004
Large White	5099243	20563	19850	32103	0.05788
Large White	5116596	20870	19840	32080	0.08421
Large White	5126326	20921	19830	32066	0.08903
Large White	5126624	20531	19840	32079	0.05655
Large White	5159311	21305	19840	32085	0.1195
Large White	5164235	20858	19830	32057	0.08439
Large White	5180806	20716	19850	32097	0.07071
Large White	5201786	20858	19850	32089	0.08272
Large White	5213676	20962	19830	32072	0.09223
Large White	5215394	21011	19840	32086	0.09537
Large White	5249985	21237	19820	32044	0.1162
Large White	5256530	20744	19840	32086	0.07355
Large White	5295276	20708	19840	32078	0.07108
Large White	5296474	20408	19850	32097	0.04552
Large White	5298093	20786	19840	32089	0.07687
Large White	5312527	20581	19830	32061	0.06156
Large White	5322306	20542	19740	31922	0.06561
Large White	5331451	20672	19840	32082	0.0679
Large White	5332169	20763	19850	32091	0.07488
Large White	5332605	20903	19850	32095	0.08609
Large White	5342534	21125	19840	32085	0.1047
Large White	5346570	21052	19790	32000	0.1033
Large White	5350009	20814	19850	32090	0.07907
Large White	5350010	20998	19810	32039	0.09679
Large White	5350283	21428	19820	32052	0.1313
Large White	5350950	21049	19720	31878	0.1095
Large White	5355007	20427	19830	32058	0.04917
Large White	5360301	20854	19830	32063	0.08375
Large White	5368932	20964	19850	32097	0.09101
Large White	5368997	21318	19840	32086	0.1204
Large White	5369533	20865	19850	32094	0.08304
Large White	5369545	21558	19850	32092	0.1397
Large White	5369639	21057	19850	32098	0.09853
Large White	5370165	20702	19850	32097	0.06959
Large White	5370497	21569	19840	32089	0.1408
Large White	5374368	20867	19810	32030	0.08655
Large White	5376545	20770	19840	32088	0.07561
Large White	5376698	20845	19850	32090	0.08162
Large White	5376766	20935	19850	32095	0.0887
Large White	5376822	20462	19850	32090	0.05032
Large White	5377445	21409	19850	32091	0.1277
Large White	5377448	21454	19840	32084	0.1318
Large White	5377450	21337	19790	32006	0.1264
Large White	5377594	21493	19830	32065	0.1359
Large White	5377784	21508	19850	32092	0.1356
Large White	5377820	20914	19830	32061	0.08883
Large White	5378994	20619	19850	32091	0.06308
Large White	5379129	20600	19850	32089	0.06158
Large White	5387350	21174	19840	32081	0.109
Large White	5387361	21324	19810	32023	0.1243
Large White	5387362	21068	19830	32066	0.1011
Large White	5387371	20487	19830	32070	0.05349
Large White	5387652	21598	19840	32085	0.1434
Large White	5387660	21671	19810	32035	0.1521
Large White	5387908	20617	19830	32074	0.06393
Large White	5391977	21279	19850	32094	0.1168
Large White	5392052	21227	19840	32086	0.1131
Large White	5392054	20383	19850	32089	0.04393
Large White	5395252	20665	19840	32080	0.06745
Large White	5395283	20583	19830	32068	0.06134
Large White	5395284	21083	19850	32093	0.1009
Large White	5395648	21368	19840	32081	0.1248
Large White	5396441	20910	19840	32078	0.08767
Large White	5396550	20893	19850	32092	0.08543
Large White	5397110	21119	19850	32092	0.1039
Large White	5397180	21144	19840	32089	0.1061
Large White	5399124	20769	19680	31815	0.08982
Large White	5399254	20863	19840	32078	0.0837
Large White	5399255	20904	19810	32029	0.08971
Large White	5399266	21175	19760	31944	0.1163
Large White	5407150	21338	19850	32097	0.1215
Large White	5407173	21215	19850	32099	0.1113
Large White	5407251	20711	19850	32100	0.07012
Large White	5407319	20462	19850	32096	0.05001
Large White	5408315	21096	19850	32089	0.1022
Average Fis (±SD) = 0.09±0.03
Landrace	4876072	20378	19850	32092	0.04334
Landrace	4916624	20294	19850	32090	0.03661
Landrace	4969664	20234	19840	32084	0.032
Landrace	5002933	20090	19830	32057	0.02158
Landrace	5006355	20224	19820	32046	0.03316
Landrace	5008251	19541	19730	31901	-0.01577
Landrace	5044303	20517	19850	32098	0.05443
Landrace	5061126	20486	19850	32092	0.05219
Landrace	5073595	20691	19850	32100	0.06851
Landrace	5086201	20080	19800	32021	0.02262
Landrace	5086214	20958	19710	31865	0.1026
Landrace	5086222	20245	19770	31961	0.03904
Landrace	5096029	20640	19850	32093	0.06467
Landrace	5147622	19968	19710	31876	0.02091
Landrace	5153930	20187	19760	31943	0.03527
Landrace	5157631	20767	19850	32101	0.07464
Landrace	5170564	20324	19840	32084	0.03936
Landrace	5170566	20396	19840	32082	0.04536
Landrace	5171042	20304	19820	32054	0.03929
Landrace	5222029	20209	19830	32064	0.03107
Landrace	5222355	20407	19850	32090	0.04587
Landrace	5227539	20266	19850	32101	0.03375
Landrace	5240059	20871	19820	32050	0.08594
Landrace	5240106	20993	19820	32048	0.09603
Landrace	5286984	20227	19840	32084	0.03137
Landrace	5295732	20259	19850	32089	0.03376
Landrace	5316015	21259	19850	32102	0.1148
Landrace	5316064	20486	19820	32056	0.05407
Landrace	5316069	20598	19830	32062	0.06294
Landrace	5316070	20771	19830	32068	0.07673
Landrace	5318593	20547	19800	32016	0.06125
Landrace	5318637	20339	19790	31996	0.04513
Landrace	5318760	20804	19740	31910	0.08771
Landrace	5328548	20258	19840	32073	0.03454
Landrace	5328579	20402	19850	32100	0.04494
Landrace	5333972	20355	19850	32099	0.04113
Landrace	5333973	20710	19850	32097	0.07019
Landrace	5333979	20256	19850	32089	0.03351
Landrace	5333982	20988	19850	32095	0.09298
Landrace	5348327	20128	19800	32011	0.02715
Landrace	5348690	20673	19840	32088	0.06768
Landrace	5348692	20536	19840	32087	0.05648
Landrace	5348703	20224	19850	32095	0.03058
Landrace	5348706	20757	19840	32086	0.07462
Landrace	5348897	20655	19850	32097	0.06571
Landrace	5348977	20876	19850	32090	0.0841
Landrace	5351265	21660	19850	32092	0.148
Landrace	5357853	20629	19850	32100	0.06352
Landrace	5377435	21652	19830	32071	0.1485
Landrace	5377442	21233	19850	32094	0.1131
Landrace	5381604	20335	19840	32088	0.04004
Landrace	5381640	20521	19810	32033	0.05821
Landrace	5381656	20330	19840	32088	0.03965
Landrace	5381675	20536	19850	32096	0.05603
Landrace	5381680	20283	19840	32089	0.0358
Landrace	5381786	20624	19850	32101	0.06309
Landrace	5384847	20534	19840	32077	0.05695
Landrace	5386993	20967	19830	32062	0.09305
Landrace	5387800	20346	19830	32070	0.0419
Landrace	5387843	20815	19850	32093	0.07895
Landrace	5389218	20554	19850	32095	0.05766
Landrace	5389496	20567	19850	32090	0.05892
Landrace	5389497	20381	19850	32096	0.0434
Landrace	5389499	20327	19850	32092	0.03925
Landrace	5390074	19862	19810	32029	0.004249
Landrace	5390082	20447	19670	31800	0.064
Landrace	5390106	20222	19720	31881	0.04129
Landrace	5390149	20347	19840	32088	0.04112
Landrace	5390164	21028	19830	32061	0.0981
Landrace	5394318	21558	19840	32084	0.1402
Landrace	5398345	21093	19840	32079	0.1024
Landrace	5399853	20255	19840	32088	0.03353
Landrace	5402507	20068	19850	32103	0.0175
Landrace	5402508	20390	19850	32098	0.04401
Landrace	5402509	20827	19850	32095	0.07986
Landrace	5402619	20324	19850	32098	0.03865
Average Fis (±SD) = 0.06±0.03
Pietrain	1656292	20545	19850	32094	0.05691
Pietrain	1762795	21313	19850	32089	0.1199
Pietrain	2120051	21809	19840	32079	0.1609
Pietrain	2147458	20687	19750	31937	0.07689
Pietrain	2152118	21533	19850	32092	0.1377
Pietrain	2188138	23187	19830	32067	0.2742
Pietrain	5053253	21441	19830	32056	0.1321
Pietrain	5056135	21498	19850	32093	0.1348
Pietrain	5056136	21752	19850	32096	0.1553
Pietrain	5196434	20272	19850	32088	0.03486
Pietrain	5197286	20534	19850	32091	0.05618
Pietrain	5197489	20259	19830	32058	0.03535
Pietrain	5208358	21063	19850	32102	0.09875
Pietrain	5225957	21650	19710	31864	0.1598
Pietrain	5226162	21249	19850	32089	0.1147
Pietrain	5233501	20914	19850	32088	0.08726
Pietrain	5246363	20371	19850	32091	0.04281
Pietrain	5246875	21376	19840	32087	0.1251
Pietrain	5263135	21221	19850	32101	0.1117
Pietrain	5267259	20821	19850	32092	0.07953
Pietrain	5270530	21374	19850	32092	0.1247
Pietrain	5278335	21296	19840	32084	0.1188
Pietrain	5278337	21775	19850	32091	0.1575
Pietrain	5278393	20598	19850	32098	0.06101
Pietrain	5295318	21956	19840	32078	0.173
Pietrain	5313196	21391	19840	32082	0.1266
Pietrain	5313199	20996	19850	32097	0.09353
Pietrain	5317746	21201	19840	32081	0.1111
Pietrain	5330643	20627	19840	32089	0.06391
Pietrain	5330666	20573	19840	32087	0.05952
Pietrain	5330673	20731	19840	32081	0.07276
Pietrain	5330675	21081	19820	32056	0.1027
Pietrain	5330690	21445	19850	32097	0.1302
Pietrain	5339959	21377	19840	32086	0.1252
Pietrain	5339963	20958	19850	32099	0.09033
Pietrain	5339964	21625	19840	32085	0.1455
Pietrain	5339969	20868	19850	32098	0.08303
Pietrain	5339971	21037	19850	32104	0.09651
Pietrain	5339976	20650	19840	32088	0.06582
Pietrain	5340171	21879	19840	32079	0.1666
Pietrain	5340180	21844	19850	32095	0.1629
Pietrain	5341486	21388	19840	32083	0.1263
Pietrain	5341495	21108	19850	32098	0.1026
Pietrain	5351183	21323	19850	32098	0.1202
Pietrain	5351217	21001	19850	32092	0.09424
Pietrain	5352982	21045	19850	32100	0.09742
Pietrain	5353056	21492	19850	32102	0.1338
Pietrain	5353057	21440	19840	32088	0.1303
Pietrain	5365047	20594	19850	32092	0.06094
Pietrain	5397774	21729	19850	32098	0.1534
Pietrain	5397775	21893	19850	32093	0.167
Pietrain	5397779	21353	19850	32094	0.1228
Pietrain	5397791	22518	19840	32087	0.2184
Pietrain	5397933	21051	19850	32096	0.09815
Pietrain	5398015	21305	19850	32091	0.1191
Pietrain	5398016	21399	19850	32089	0.1269
Pietrain	5398021	20427	19850	32096	0.04709
Pietrain	5398148	22010	19850	32093	0.1766
Pietrain	5400427	20605	19850	32098	0.06158
Pietrain	5400515	20743	19840	32076	0.07405
Pietrain	5400520	21291	19840	32074	0.1189
Pietrain	5409769	20982	19820	32043	0.09515
Pietrain	5409770	20959	19840	32074	0.09183
Pietrain	5409776	20799	19850	32099	0.07738
Pietrain	5409777	20501	19840	32087	0.05363
Pietrain	5409778	21110	19850	32097	0.1029
Pietrain	5409779	20598	19850	32090	0.06142
Pietrain	5409784	21491	19830	32068	0.1357
Pietrain	5411009	22424	19850	32095	0.2103
Average Fis (±SD) = 0.11±0.04
Duroc	4473184	21397	19830	32063	0.1281
Duroc	4595602	22365	19830	32056	0.2077
Duroc	4828505	22661	19840	32085	0.2302
Duroc	4828531	22802	19830	32062	0.2431
Duroc	4952816	22037	19830	32068	0.1803
Duroc	4995241	22478	19840	32083	0.2154
Duroc	4995243	22521	19800	32021	0.2224
Duroc	4995244	22182	19840	32074	0.1917
Duroc	5038730	22764	19830	32063	0.2399
Duroc	5044156	21928	19840	32079	0.1707
Duroc	5139777	22738	19850	32089	0.2363
Duroc	5139779	23124	19840	32088	0.2679
Duroc	5140054	22617	19850	32091	0.2263
Duroc	5169420	21869	19840	32075	0.166
Duroc	5199241	22577	19840	32090	0.2231
Duroc	5199434	21784	19840	32080	0.1589
Duroc	5200401	22271	19830	32067	0.1995
Duroc	5200674	21463	19830	32071	0.1332
Duroc	5212226	22851	19840	32077	0.2462
Duroc	5222516	22240	19830	32073	0.1966
Duroc	5222528	21791	19810	32040	0.1617
Duroc	5222555	22251	19840	32076	0.1972
Duroc	5231458	22209	19840	32075	0.1939
Duroc	5231464	22195	19840	32076	0.1927
Duroc	5234941	22361	19830	32060	0.2072
Duroc	5234942	22184	19820	32049	0.1933
Duroc	5235126	22367	19840	32080	0.2065
Duroc	5236555	22592	19840	32076	0.225
Duroc	5237051	22088	19830	32066	0.1844
Duroc	5240529	22684	19840	32086	0.232
Duroc	5250169	21213	19840	32083	0.112
Duroc	5250488	21630	19850	32092	0.1456
Duroc	5278173	21775	19840	32073	0.1585
Duroc	5278183	22156	19840	32076	0.1895
Duroc	5285149	23094	19850	32089	0.2653
Duroc	5295979	22102	19830	32057	0.1861
Duroc	5312440	21678	19840	32077	0.1503
Duroc	5312442	22545	19840	32080	0.221
Duroc	5312445	21774	19840	32082	0.1579
Duroc	5343826	21402	19840	32081	0.1275
Duroc	5343827	22146	19840	32085	0.1882
Duroc	5347235	22485	19840	32083	0.216
Duroc	5347540	22559	19840	32086	0.2218
Duroc	5352878	21485	19840	32079	0.1344
Duroc	5358911	21864	19840	32088	0.165
Duroc	5358913	22098	19810	32035	0.1871
Duroc	5359022	21514	19780	31967	0.1426
Duroc	5359053	22234	19840	32086	0.1953
Duroc	5359201	22238	19840	32085	0.1957
Duroc	5359202	22030	19830	32062	0.1801
Duroc	5359229	21273	19840	32077	0.1173
Duroc	5361026	21493	19820	32046	0.1369
Duroc	5376244	21434	19850	32093	0.1296
Duroc	5379009	21279	19840	32084	0.1173
Duroc	5379010	22639	19840	32087	0.2283
Duroc	5379125	21682	19840	32076	0.1508
Duroc	5380700	22737	19780	31993	0.2419
Duroc	5385695	21261	19840	32089	0.1157
Duroc	5390705	22022	19820	32054	0.1798
Duroc	5395642	22399	19830	32072	0.2096
Duroc	5400472	21233	19780	31985	0.119
Duroc	5400473	21150	19820	32048	0.1088
Duroc	5400494	21007	19810	32039	0.09757
Duroc	5400495	21218	19820	32047	0.1144
Duroc	5400496	21488	19810	32040	0.137
Duroc	5400497	21523	19840	32081	0.1374
Duroc	5400498	21387	19840	32076	0.1267
Duroc	5400499	21246	19790	31996	0.1195
Duroc	5400500	20718	19820	32050	0.0734
Duroc	5400501	21668	19810	32027	0.1523
Duroc	5400502	20658	19800	32018	0.07025
Duroc	5400503	21847	19730	31906	0.1737
Duroc	5400504	21890	19830	32058	0.1688
Duroc	5400505	21302	19830	32061	0.1206
Average Fis (±SD) = 0.18±0.05
Black Slavonian	CS01	21262	19730	31902	0.1259
Black Slavonian	CS02	20484	19730	31902	0.06194
Black Slavonian	CS03	20715	19730	31901	0.081
Black Slavonian	CS04	20413	19730	31897	0.05636
Black Slavonian	CS06	20766	19730	31897	0.08538
Black Slavonian	CS12	21075	19730	31898	0.1107
Black Slavonian	CS14	20953	19730	31898	0.1007
Black Slavonian	CS15	20542	19730	31899	0.06687
Black Slavonian	CS16	20505	19730	31900	0.06378
Black Slavonian	CS17	20694	19730	31897	0.07948
Black Slavonian	CS19	21139	19730	31905	0.1156
Black Slavonian	CS20	21800	19730	31898	0.1703
Black Slavonian	CS21	22017	19730	31896	0.1883
Black Slavonian	CS22	20781	19710	31866	0.08818
Black Slavonian	CS23	21667	19730	31898	0.1593
Black Slavonian	CS48	20622	19710	31865	0.07524
Average Fis (±SD) = 0.10±0.04
Croatian Turopolje	TSA03	26627	19730	31901	0.5667
Croatian Turopolje	TSA04	23109	19730	31897	0.2779
Croatian Turopolje	TSA09	23718	19730	31895	0.3281
Croatian Turopolje	TSA17	27793	19730	31904	0.6623
Croatian Turopolje	TSA18	23897	19730	31897	0.3427
Croatian Turopolje	TSA23	26774	19730	31900	0.5789
Croatian Turopolje	TSA32	27297	19730	31902	0.6217
Croatian Turopolje	TSC04	26176	19730	31896	0.53
Croatian Turopolje	TSC09	23798	19730	31901	0.3343
Croatian Turopolje	TSC12	25641	19730	31899	0.4858
Croatian Turopolje	TSC13	25452	19730	31900	0.4702
Croatian Turopolje	TSC15	25490	19730	31899	0.4734
Croatian Turopolje	TSC16	25302	19730	31903	0.4577
Croatian Turopolje	TSC17	26450	19730	31900	0.5522
Croatian Turopolje	TSC18	24013	19730	31902	0.3519
Croatian Turopolje	TSC19	24486	19730	31902	0.3908
Average Fis (±SD) = 0.46±0.11
Hungarian Mangalitsa	HUMA_2_W	23402	19840	32085	0.2907
Hungarian Mangalitsa	HUMA_3_W	28178	19850	32088	0.6806
Hungarian Mangalitsa	HUMA_4_W	28230	19840	32081	0.6854
Hungarian Mangalitsa	HUMA_5_W	28147	19850	32089	0.678
Hungarian Mangalitsa	HUMA_6_W	28261	19840	32084	0.6877
Hungarian Mangalitsa	HUMA_7_W	28055	19850	32089	0.6705
Hungarian Mangalitsa	HUMA_8_W	24447	19850	32093	0.3756
Hungarian Mangalitsa	HUMA_9_W	26421	19840	32077	0.5379
Hungarian Mangalitsa	HUMA_10_W	26530	19840	32086	0.5462
Hungarian Mangalitsa	HUMA_11_W	26956	19850	32089	0.5808
Hungarian Mangalitsa	HUMA_12_W	27645	19840	32086	0.6372
Hungarian Mangalitsa	HUMA_13_W	27509	19840	32088	0.626
Hungarian Mangalitsa	HUMA_14_W	27072	19840	32085	0.5905
Hungarian Mangalitsa	HUMA_15_W	25496	19850	32100	0.4608
Hungarian Mangalitsa	HUMA_16_W	28840	19840	32085	0.7349
Hungarian Mangalitsa	HUMA_17_W	22253	19840	32082	0.197
Hungarian Mangalitsa	HUMA_18_W	25698	19850	32093	0.4778
Hungarian Mangalitsa	HUMA_19_W	27644	19840	32087	0.6371
Average Fis (±SD) = 0.56±0.14
Krskopolje	2913	20604	19770	31968	0.06823
Krskopolje	2917	20168	19770	31972	0.03229
Krskopolje	2920	20630	19760	31953	0.0712
Krskopolje	2922	18525	19720	31895	-0.09847
Krskopolje	2923	19836	19720	31891	0.009148
Krskopolje	2925	20587	19780	31977	0.06641
Krskopolje	2927	20483	19760	31959	0.05889
Krskopolje	2930	20583	19740	31918	0.06888
Krskopolje	2935-1	19840	19750	31932	0.007245
Krskopolje	2935-2	19845	19750	31932	0.007874
Krskopolje	2936	22239	19780	31985	0.2013
Krskopolje	2937	20273	19770	31962	0.04153
Krskopolje	2938	20472	19760	31946	0.05862
Krskopolje	2939	20036	19750	31935	0.02337
Krskopolje	2940-1	21277	19770	31967	0.1235
Krskopolje	2940-2	21275	19780	31982	0.1226
Krskopolje	2941	21734	19760	31944	0.1623
Krskopolje	2942	21236	19730	31907	0.1233
Krskopolje	2943	21234	19680	31827	0.1276
Krskopolje	2944	19947	19750	31940	0.01577
Krskopolje	2945	21059	19770	31964	0.1057
Krskopolje	2946	19928	19770	31973	0.01263
Krskopolje	2947	19684	19750	31931	-0.005165
Krskopolje	2948	22579	19760	31956	0.2309
Krskopolje	2949	19658	19730	31908	-0.006309
Krskopolje	2950	21319	19680	31825	0.1347
Krskopolje	2951	19827	19690	31826	0.01147
Krskopolje	2953	20700	19700	31851	0.08227
Krskopolje	2955	20033	19700	31854	0.02714
Krskopolje	2956	21048	19780	31978	0.1042
Krskopolje	2957	20129	19740	31915	0.03208
Krskopolje	2958	20218	19740	31913	0.03944
Krskopolje	2959	20392	19760	31952	0.05183
Krskopolje	2960	21058	19770	31973	0.1054
Krskopolje	2962	20546	19770	31972	0.06334
Krskopolje	2963	20482	19790	31999	0.05672
Krskopolje	2964	20561	19760	31953	0.06574
Krskopolje	2968	20394	19700	31854	0.05707
Krskopolje	2969	20364	19710	31874	0.0534
Krskopolje	2970	21221	19790	32005	0.1168
Krskopolje	2971	21642	19780	31978	0.1528
Krskopolje	2977	21353	19760	31945	0.131
Krskopolje	2978	20147	19760	31956	0.03155
Krskopolje	2980	20700	19770	31964	0.07629
Krskopolje	2982	21055	19780	31974	0.1049
Krskopolje	2986	21887	19770	31965	0.1736
Krskopolje	2990	21187	19760	31945	0.1174
Krskopolje	2999	20224	19750	31929	0.03913
Average Fis (±SD) = 0.07±0.06
Swallow bellied Mangalitsa	2710	24065	19790	31999	0.35
Swallow bellied Mangalitsa	2712	24637	19790	31997	0.3969
Swallow bellied Mangalitsa	2713	23549	19780	31969	0.3095
Swallow bellied Mangalitsa	2714	24715	19800	32020	0.402
Swallow bellied Mangalitsa	2715	24484	19810	32029	0.3825
Swallow bellied Mangalitsa	2716	24093	19800	32009	0.3517
Swallow bellied Mangalitsa	2717	25173	19810	32022	0.4393
Swallow bellied Mangalitsa	2718	23096	19800	32012	0.2699
Swallow bellied Mangalitsa	2719	25122	19800	32013	0.4357
Swallow bellied Mangalitsa	2720	24312	19820	32036	0.368
Swallow bellied Mangalitsa	2722	24210	19790	31991	0.3623
Swallow bellied Mangalitsa	2724	23630	19780	31975	0.3157
Swallow bellied Mangalitsa	2725	22788	19800	32007	0.2451
Swallow bellied Mangalitsa	2726	24279	19800	32018	0.3664
Swallow bellied Mangalitsa	2727	23838	19800	32004	0.3311
Swallow bellied Mangalitsa	2728	23739	19810	32020	0.322
Swallow bellied Mangalitsa	2729	23945	19800	32019	0.339
Swallow bellied Mangalitsa	2730	24356	19790	31993	0.3742
Swallow bellied Mangalitsa	2731	24323	19790	31985	0.3719
Swallow bellied Mangalitsa	2732	23913	19790	31987	0.3383
Swallow bellied Mangalitsa	2733	23777	19790	31995	0.3266
Swallow bellied Mangalitsa	2734	24822	19810	32023	0.4106
Swallow bellied Mangalitsa	2735	24828	19810	32030	0.4106
Swallow bellied Mangalitsa	2736	25266	19810	32027	0.4466
Swallow bellied Mangalitsa	2737	24920	19810	32019	0.4188
Swallow bellied Mangalitsa	2738	24190	19790	32002	0.3601
Swallow bellied Mangalitsa	2740	24384	19780	31980	0.3773
Swallow bellied Mangalitsa	2741	23784	19780	31979	0.3282
Swallow bellied Mangalitsa	2742	24280	19750	31934	0.3716
Swallow bellied Mangalitsa	2743	24164	19800	32014	0.3572
Swallow bellied Mangalitsa	2744	23578	19800	32002	0.3099
Swallow bellied Mangalitsa	2745	24158	19790	31993	0.358
Swallow bellied Mangalitsa	2746	24700	19800	32017	0.4009
Swallow bellied Mangalitsa	2747	24911	19790	32000	0.4192
Swallow bellied Mangalitsa	2748	24976	19800	32018	0.4234
Swallow bellied Mangalitsa	2749	23501	19740	31912	0.309
Swallow bellied Mangalitsa	2750	25014	19810	32025	0.4262
Swallow bellied Mangalitsa	2751	23716	19790	31991	0.3219
Swallow bellied Mangalitsa	2752	23736	19800	32008	0.3225
Swallow bellied Mangalitsa	2753	24324	19800	32008	0.3707
Swallow bellied Mangalitsa	2756	23208	19780	31971	0.2814
Swallow bellied Mangalitsa	2759	23871	19790	32001	0.3341
Swallow bellied Mangalitsa	2760	23472	19790	31994	0.3018
Swallow bellied Mangalitsa	2761	24544	19800	32016	0.3882
Swallow bellied Mangalitsa	2762	24203	19800	32004	0.361
Swallow bellied Mangalitsa	2763	24969	19800	32007	0.4236
Swallow bellied Mangalitsa	2764	24395	19790	31987	0.3778
Swallow bellied Mangalitsa	2765	24395	19790	31994	0.3773
Swallow bellied Mangalitsa	2766	25430	19810	32024	0.4602
Swallow bellied Mangalitsa	2767	25189	19790	32002	0.4419
Average Fis (±SD) = 0.37±0.05
Moravka	2810	23275	19750	31938	0.289
Moravka	2811	24624	19790	32000	0.3958
Moravka	2812	19642	19670	31796	-0.002239
Moravka	2813	20348	19700	31850	0.05327
Moravka	2814	21337	19750	31930	0.1304
Moravka	2815	20591	19710	31875	0.07207
Moravka	2816	20809	19690	31828	0.09239
Moravka	2817	22422	19740	31915	0.2203
Moravka	2818	21193	19770	31959	0.1168
Moravka	2819	20638	19770	31968	0.07101
Moravka	2820	23373	19780	31982	0.2944
Moravka	2821	20694	19760	31956	0.07624
Moravka	2823	20135	19770	31962	0.03005
Moravka	2824	21165	19770	31957	0.1148
Moravka	2827	19690	19760	31952	-0.005943
Moravka	2828	19414	19770	31966	-0.0293
Moravka	2829	21172	19760	31940	0.1161
Moravka	2830	19641	19760	31946	-0.009475
Moravka	2831	19380	19750	31936	-0.03035
Moravka	2832	19265	19770	31971	-0.04155
Moravka	2833	19838	19770	31963	0.005622
Moravka	2834	20239	19770	31971	0.03819
Moravka	2835	20124	19770	31959	0.02935
Moravka	2836	20115	19780	31982	0.02736
Moravka	2838	20557	19760	31951	0.06528
Moravka	2839	20446	19760	31946	0.05627
Moravka	2840	20195	19760	31942	0.03601
Moravka	2842	22290	19780	31982	0.2058
Moravka	2843	21280	19770	31960	0.1241
Moravka	2844	19648	19760	31950	-0.009426
Moravka	2845	19725	19780	31980	-0.004398
Moravka	2846	21644	19780	31986	0.1525
Moravka	2848	21211	19780	31985	0.1171
Moravka	2850	22245	19790	31997	0.2012
Moravka	2851	22974	19780	31987	0.2614
Moravka	2852	20377	19800	32012	0.04745
Moravka	2853	22254	19780	31978	0.203
Moravka	2854	22047	19780	31979	0.1859
Moravka	2856	22588	19780	31987	0.2299
Moravka	2857	23863	19800	32009	0.3329
Moravka	2858	21970	19560	31597	0.2
Moravka	2859	22392	19770	31962	0.2151
Moravka	2860	23536	19790	31993	0.3072
Moravka	2861	22813	19770	31964	0.2495
Moravka	2862	23427	19720	31885	0.3046
Moravka	2863	19559	18930	30525	0.0545
Moravka	2864	20000	19760	31949	0.01964
Moravka	2865	22684	19780	31987	0.2376
Moravka	2866	19351	19760	31945	-0.03341
Moravka	2867	22029	19770	31961	0.1853
Average Fis (±SD) = 0.11±0.12
Austrian Turopolje	40000002VEGH003484	21784	19810	32031	0.1615
Austrian Turopolje	40000002VEGH003652	22004	19810	32032	0.1795
Austrian Turopolje	40000002VEGH003702	22758	19850	32089	0.2379
Austrian Turopolje	40000002VEGH003918	24033	19840	32078	0.3427
Austrian Turopolje	40000002VEGH003931	22052	19840	32079	0.1807
Austrian Turopolje	40000002VEGH003940	22472	19830	32068	0.2157
Austrian Turopolje	40000002VEGH003956	23156	19840	32087	0.2705
Austrian Turopolje	40000002VEGH003961	22806	19830	32063	0.2433
Austrian Turopolje	40000002VEGH004058	22371	19780	31979	0.2125
Austrian Turopolje	40000002VEGH004116	23178	19770	31968	0.2794
Austrian Turopolje	40000002VEGH004259	21811	19840	32086	0.1607
Austrian Turopolje	40000002VEGH004266	21440	19840	32081	0.1307
Austrian Turopolje	40000002VEGH004342	21878	19820	32046	0.1684
Austrian Turopolje	40000002VEGH004345	22602	19820	32043	0.2278
Austrian Turopolje	40000002VEGH004422	21459	19800	32016	0.1357
Austrian Turopolje	40000002VEGH004426	22942	19840	32086	0.2531
Austrian Turopolje	40000002VEGH004428	23038	19840	32085	0.2609
Austrian Turopolje	40000002VEGH004551	21743	19840	32074	0.1558
Austrian Turopolje	40000002VEGH004553	22243	19840	32084	0.1961
Austrian Turopolje	40000002VEGH004571	22852	19770	31972	0.2524
Austrian Turopolje	40000002VEGH004585	22833	19850	32098	0.2435
Austrian Turopolje	40000002VEGH004610	22725	19830	32062	0.2366
Austrian Turopolje	40000002VEGH004623	22990	19840	32076	0.2576
Austrian Turopolje	40000002VEGH004624	23642	19840	32085	0.3103
Austrian Turopolje	40000002VEGH004629	22314	19850	32093	0.2014
Austrian Turopolje	40000002VEGH004630	22786	19810	32018	0.244
Austrian Turopolje	40000002VEGH004679	23038	19850	32094	0.2605
Austrian Turopolje	40000002VEGH004682	22864	19850	32099	0.246
Austrian Turopolje	40000002VEGH004683	23591	19850	32091	0.3058
Austrian Turopolje	40000002VEGH004697	21713	19840	32088	0.1526
Austrian Turopolje	40000002VEGH004698	22038	19840	32081	0.1795
Austrian Turopolje	40000002VEGH004699	21946	19740	31918	0.1811
Austrian Turopolje	400000010VEGH_2114	24773	19840	32076	0.4032
Austrian Turopolje	400000010VEGH_2354	23644	19830	32069	0.3114
Austrian Turopolje	400000010VEGH_2700	22370	19820	32050	0.2084
Austrian Turopolje	400000010VEGH_3051	23144	19850	32091	0.2693
Austrian Turopolje	400000010VEGH_3102	22532	19840	32088	0.2195
Austrian Turopolje	400000010VEGH_3226	23002	19840	32081	0.2583
Austrian Turopolje	400000010VEGH_3302	23578	19850	32090	0.3048
Austrian Turopolje	400000010VEGH_3530	23229	19840	32086	0.2765
Austrian Turopolje	400000010VEGH_3532	22863	19850	32093	0.2462
Austrian Turopolje	400000010VEGH_3535	24093	19830	32058	0.3488
Austrian Turopolje	400000010VEGH_3625	22389	19820	32054	0.2097
Austrian Turopolje	400000010VEGH_3628	23070	19840	32087	0.2634
Austrian Turopolje	400000010VEGH_3629	22332	19820	32055	0.205
Austrian Turopolje	400000010VEGH_3635	23000	19850	32094	0.2573
Austrian Turopolje	400000010VEGH_3677	23336	19850	32096	0.2847
Austrian Turopolje	400000010VEGH_3679	22742	19840	32075	0.2373
Austrian Turopolje	400000010VEGH_3772	22173	19850	32091	0.19
Austrian Turopolje	400000010VEGH_3773	22503	19800	32023	0.2208
Austrian Turopolje	400000010VEGH_3793	22187	19840	32073	0.192
Austrian Turopolje	400000010VEGH_3918	24006	19830	32058	0.3417
Austrian Turopolje	400000010VEGH_3929	21518	19780	31991	0.1421
Austrian Turopolje	400000010VEGH_3956	23154	19840	32079	0.2708
Austrian Turopolje	400000010VEGH_3984	23144	19840	32087	0.2695
Austrian Turopolje	400000010VEGH_4024	22609	19850	32089	0.2257
Austrian Turopolje	400000010VEGH_4069	23296	19840	32081	0.2823
Austrian Turopolje	400000010VEGH_4070	24278	19840	32082	0.3624
Austrian Turopolje	400000010VEGH_4250	23248	19850	32092	0.2778
Austrian Turopolje	400000010VEGH_4373	23116	19840	32080	0.2676
Austrian Turopolje	400000010VEGH_4412	22743	19840	32078	0.2373
Austrian Turopolje	400000010VEGH_4565	26009	19810	32029	0.5074
Austrian Turopolje	400000010VEGH_4592	22596	19840	32083	0.225
Austrian Turopolje	400000010VEGH_4595	22988	19850	32097	0.2562
Austrian Turopolje	400000020VEGH_0244	23522	19830	32068	0.3015
Austrian Turopolje	400000020VEGH_1573	22742	19760	31953	0.2443
Austrian Turopolje	400000020VEGH_2355	22659	19830	32070	0.2308
Austrian Turopolje	400000020VEGH_2396	23264	19850	32091	0.2792
Austrian Turopolje	400000020VEGH_2675	22150	19830	32063	0.1897
Austrian Turopolje	400000020VEGH_2681	21715	19840	32083	0.153
Austrian Turopolje	400000020VEGH_2683	21551	19830	32069	0.1404
Austrian Turopolje	400000020VEGH_3276	22935	19840	32084	0.2527
Austrian Turopolje	400000020VEGH_3303	22509	19840	32081	0.2179
Austrian Turopolje	400000020VEGH_3525	22449	19840	32086	0.2127
Austrian Turopolje	400000020VEGH_3531	23215	19850	32096	0.2748
Austrian Turopolje	400000020VEGH_3619	22264	19810	32034	0.2006
Austrian Turopolje	400000020VEGH_3622	23363	19830	32058	0.289
Austrian Turopolje	400000020VEGH_3623	22504	19830	32070	0.2182
Austrian Turopolje	400000020VEGH_3626	21171	19830	32066	0.1095
Austrian Turopolje	400000020VEGH_3631	21391	19840	32079	0.1268
Austrian Turopolje	400000020VEGH_3632	22438	19850	32091	0.2116
Austrian Turopolje	400000020VEGH_3634	23587	19850	32090	0.3056
Austrian Turopolje	400000020VEGH_3636	21467	19820	32053	0.1344
Austrian Turopolje	400000020VEGH_3637	22366	19840	32072	0.2068
Austrian Turopolje	400000020VEGH_3639	22183	19830	32061	0.1925
Austrian Turopolje	400000020VEGH_3640	22483	19850	32095	0.2151
Austrian Turopolje	400000020VEGH_3662	23226	19840	32082	0.2765
Austrian Turopolje	400000020VEGH_3667	23326	19840	32071	0.2853
Austrian Turopolje	400000020VEGH_3669	22190	19840	32080	0.192
Austrian Turopolje	400000020VEGH_3670	22555	19740	31923	0.2309
Austrian Turopolje	400000020VEGH_3671	22618	19840	32076	0.2271
Austrian Turopolje	400000020VEGH_3672	23045	19840	32084	0.2616
Austrian Turopolje	400000020VEGH_3673	23087	19840	32082	0.2652
Austrian Turopolje	400000020VEGH_3675	23177	19850	32090	0.2721
Austrian Turopolje	400000020VEGH_3676	22480	19800	32017	0.2194
Austrian Turopolje	400000020VEGH_3678	22190	19830	32060	0.1931
Austrian Turopolje	400000020VEGH_3724	22213	19840	32079	0.1939
Austrian Turopolje	400000020VEGH_3725	22700	19850	32089	0.2331
Austrian Turopolje	400000020VEGH_3750	22253	19840	32087	0.1967
Austrian Turopolje	400000020VEGH_3785	23816	19840	32075	0.3251
Austrian Turopolje	400000020VEGH_3786	23357	19840	32082	0.2872
Austrian Turopolje	400000020VEGH_3816	22759	19850	32089	0.2379
Austrian Turopolje	400000020VEGH_3818	22835	19850	32089	0.2442
Austrian Turopolje	400000020VEGH_3819	22448	19850	32088	0.2126
Austrian Turopolje	400000020VEGH_3820	23656	19850	32093	0.311
Austrian Turopolje	400000020VEGH_3821	23363	19840	32071	0.2883
Austrian Turopolje	400000020VEGH_3822	22759	19840	32072	0.2389
Austrian Turopolje	400000020VEGH_3823	22721	19850	32089	0.2348
Austrian Turopolje	400000020VEGH_3824	24005	19830	32066	0.3412
Austrian Turopolje	400000020VEGH_3825	22736	19840	32079	0.2366
Austrian Turopolje	400000020VEGH_3911	22522	19840	32070	0.2196
Austrian Turopolje	400000020VEGH_3917	23162	19840	32085	0.2711
Austrian Turopolje	400000020VEGH_3921	22729	19840	32082	0.2359
Austrian Turopolje	400000020VEGH_3924	22526	19810	32035	0.222
Austrian Turopolje	400000020VEGH_3925	22451	19760	31956	0.2204
Austrian Turopolje	400000020VEGH_3928	22861	19840	32082	0.2467
Austrian Turopolje	400000020VEGH_3951	23245	19850	32099	0.2771
Austrian Turopolje	400000020VEGH_3952	22949	19850	32094	0.2532
Austrian Turopolje	400000020VEGH_3973	21989	19840	32077	0.1758
Austrian Turopolje	400000020VEGH_3974	23286	19840	32087	0.2811
Austrian Turopolje	400000020VEGH_3981	22856	19830	32063	0.2473
Austrian Turopolje	400000020VEGH_3983	22831	19820	32048	0.2461
Austrian Turopolje	400000020VEGH_3989	22225	19840	32079	0.1949
Austrian Turopolje	400000020VEGH_4009	23489	19830	32058	0.2994
Austrian Turopolje	400000020VEGH_4018	22629	19840	32088	0.2274
Austrian Turopolje	400000020VEGH_4043	22707	19840	32080	0.2342
Austrian Turopolje	400000020VEGH_4044	24400	19830	32059	0.3738
Austrian Turopolje	400000020VEGH_4066	23735	19840	32083	0.3179
Austrian Turopolje	400000020VEGH_4067	22893	19830	32064	0.2504
Austrian Turopolje	400000020VEGH_4068	24066	19840	32074	0.3456
Austrian Turopolje	400000020VEGH_4085	24625	19850	32092	0.3902
Austrian Turopolje	400000020VEGH_4086	23407	19850	32093	0.2906
Austrian Turopolje	400000020VEGH_4092	22444	19850	32091	0.2121
Austrian Turopolje	400000020VEGH_4093	22817	19840	32075	0.2435
Austrian Turopolje	400000020VEGH_4094	23478	19810	32035	0.2999
Austrian Turopolje	400000020VEGH_4095	23144	19850	32088	0.2694
Austrian Turopolje	400000020VEGH_4096	23458	19840	32079	0.2956
Austrian Turopolje	400000020VEGH_4097	23980	19850	32094	0.3374
Austrian Turopolje	400000020VEGH_4172	23083	19830	32066	0.2658
Austrian Turopolje	400000020VEGH_4173	22699	19840	32085	0.2333
Austrian Turopolje	400000020VEGH_4174	22600	19830	32062	0.2264
Austrian Turopolje	400000020VEGH_4194	22821	19680	31824	0.2585
Austrian Turopolje	400000020VEGH_4211	23288	19850	32096	0.2807
Austrian Turopolje	400000020VEGH_4255	23055	19850	32097	0.2617
Austrian Turopolje	400000020VEGH_4256	23124	19850	32092	0.2676
Austrian Turopolje	400000020VEGH_4269	23170	19830	32066	0.2729
Austrian Turopolje	400000020VEGH_4271	22893	19850	32090	0.2488
Austrian Turopolje	400000020VEGH_4272	22612	19840	32085	0.2262
Austrian Turopolje	400000020VEGH_4273	23102	19840	32083	0.2663
Austrian Turopolje	400000020VEGH_4274	22031	19850	32093	0.1783
Austrian Turopolje	400000020VEGH_4331	22698	19850	32088	0.233
Austrian Turopolje	400000020VEGH_4332	22575	19850	32089	0.2229
Austrian Turopolje	400000020VEGH_4360	23124	19840	32082	0.2682
Austrian Turopolje	400000020VEGH_4372	23198	19850	32092	0.2736
Austrian Turopolje	400000020VEGH_4374	22741	19840	32079	0.2371
Austrian Turopolje	400000020VEGH_4379	22404	19840	32085	0.2091
Austrian Turopolje	400000020VEGH_4380	23116	19850	32090	0.2671
Austrian Turopolje	400000020VEGH_4382	23222	19840	32087	0.2759
Austrian Turopolje	400000020VEGH_4383	22937	19850	32100	0.2518
Austrian Turopolje	400000020VEGH_4384	22492	19840	32076	0.2169
Austrian Turopolje	400000020VEGH_4407	22600	19840	32077	0.2256
Austrian Turopolje	400000020VEGH_4408	22774	19830	32066	0.2405
Austrian Turopolje	400000020VEGH_4431	22476	19850	32098	0.2144
Austrian Turopolje	400000020VEGH_4436	24281	19850	32096	0.3618
Austrian Turopolje	400000020VEGH_4437	23032	19840	32079	0.2609
Austrian Turopolje	400000020VEGH_4438	23136	19850	32089	0.2688
Austrian Turopolje	400000020VEGH_4444	22596	19840	32076	0.2254
Austrian Turopolje	400000020VEGH_4506	22526	19820	32047	0.2213
Austrian Turopolje	400000020VEGH_4561	23680	19850	32098	0.3127
Austrian Turopolje	400000020VEGH_4562	22902	19850	32096	0.2492
Austrian Turopolje	400000020VEGH_4563	23944	19850	32096	0.3343
Austrian Turopolje	400000020VEGH_4576	23605	19850	32095	0.3067
Austrian Turopolje	400000020VEGH_4577	23023	19840	32088	0.2596
Austrian Turopolje	400000020VEGH_4593	24196	19850	32088	0.3554
Austrian Turopolje	400000020VEGH_4594	23293	19830	32064	0.283
Austrian Turopolje	400000020VEGH_4632	23862	19850	32088	0.3281
Austrian Turopolje	400000020VEGH_4633	23132	19850	32089	0.2684
Austrian Turopolje	400000020VGEH_4042	23181	19830	32065	0.2739
Austrian Turopolje	400000020VGEH_4440	22381	19840	32082	0.2074
Austrian Turopolje	400000020000TU0301	23533	19850	32094	0.3009
Austrian Turopolje	4000000100000TU023	23869	19840	32085	0.3289
Austrian Turopolje	4000000200000TU025	22672	19850	32097	0.2304
Austrian Turopolje	4000000200000TU030	21676	19850	32091	0.1494
Austrian Turopolje	4000000300000TU024	22991	19850	32090	0.2569
Average Fis (±SD) = 0.25±0.06
